# Supplementary material for: Bioinformatic analysis of related immune cell infiltration and key genes in the progression of osteonecrosis of the femoral head
Source: Front Immunol. 2024 Jan 11;14:1340446. doi: 10.3389/fimmu.2023.1340446 (PMC10811953; doi:10.3389/fimmu.2023.1340446)
Supplement: Supplementary file 2 [file Table_1.xlsx]

## Sheet: 补充材料S1
		Supplementary Table S1 Basic clinical parameters of patients.
	Title	Age	Surgical side	BMI	Location	Gender	Diagnosis
	ONFH_1	57	right	24.3	Subchondral Bone, necrosis of femoral head	male	osteonecrosis of femoral head
	ONFH_2	65	right	27.5	Subchondral Bone, necrosis of femoral head	male	osteonecrosis of femoral head
	ONFH_3	78	left	24.8	Subchondral Bone, necrosis of femoral head	male	osteonecrosis of femoral head
	Health_1	69	left	23.1	Subchondral Bone, healthy control	female	femur neck fracture
	Health_2	73	left	22.9	Subchondral Bone, healthy control	male	femur neck fracture
	Health_3	76	right	22.3	Subchondral Bone, healthy control	female	femur neck fracture
	Health_4	72	left	24.1	Subchondral Bone, healthy control	male	femur neck fracture
	Health_5	85	right	21.7	Subchondral Bone, healthy control	female	femur neck fracture
