# Supplementary material for: Bioinformatic analysis of related immune cell infiltration and key genes in the progression of osteonecrosis of the femoral head
Source: Front Immunol. 2024 Jan 11;14:1340446. doi: 10.3389/fimmu.2023.1340446 (PMC10811953; doi:10.3389/fimmu.2023.1340446)
Supplement: Supplementary file 4 [file Table_3.csv]

	logFC	AveExpr	t	P.Value	adj.P.Val	B	symbol	change	ENTREZID
1	1.72475977396245	12.3172243437788	13.824961902685	1.3148472859482e-10	1.09513450674508e-06	14.4339687988196	SLC39A8	stable	64116
2	2.78212501719854	8.8199707662967	13.8129621952751	1.3326857398784e-10	1.09513450674508e-06	14.4216589160325	LRP12	up	29967
3	-2.29053219823434	5.49061472004193	-13.2509288672457	2.53376598735655e-10	1.25657629532441e-06	13.8318589900232	ZW10	down	9183
4	-4.01108816607013	4.8777180886223	-13.0252223246121	3.30082216822873e-10	1.25657629532441e-06	13.5875027383524	LYZL6	down	57151
5	-1.77164699777647	8.6956212191728	-12.9012968898418	3.82286673356986e-10	1.25657629532441e-06	13.4514521556172	PPL	stable	5493
6	1.81602874738556	13.2317964620677	12.5703239270312	5.69124365900738e-10	1.5589264922631e-06	13.0813885684923	PPP4R3B	stable	57223
7	-1.97271486002434	3.86500395479194	-12.3776703209513	7.20321857655775e-10	1.69121281865324e-06	12.8613849041273	UCMA	stable	221044
8	1.72842935108699	9.11053691878067	11.8253971530049	1.43935974188582e-09	2.50316488559018e-06	12.2112507971413	TVP23B	stable	51030
9	1.34131538123298	8.11301255857872	11.7965671432228	1.49338191697748e-09	2.50316488559018e-06	12.1764983303046	ELP2	stable	55250
10	1.70226801622222	13.9085386713086	11.7004036840172	1.6895486620541e-09	2.50316488559018e-06	12.0599825709617	S100A4	stable	6275
11	-2.60182608137927	4.30842604146818	-11.6267203335711	1.85813713599694e-09	2.50316488559018e-06	11.9700780056263	FBXO43	down	286151
12	1.58567612854407	9.46845423195516	11.5024201145638	2.18389901005097e-09	2.50316488559018e-06	11.8171684898409	CNIH4	stable	29097
13	-1.17804696479561	3.77415484314828	-11.5019872640443	2.18513309293999e-09	2.50316488559018e-06	11.8166332632112	ATP13A5	stable	344905
14	1.28901969956234	12.9267137158969	11.4998840261225	2.19114000709359e-09	2.50316488559018e-06	11.8140323028138	KANK1	stable	23189
15	1.47283872504685	8.51730010498158	11.4679187710216	2.28460439816567e-09	2.50316488559018e-06	11.7744468256803	RTN4	stable	57142
16	-1.29495874601432	6.84700037278458	-11.2012377640718	3.24880165338527e-09	3.14509137290825e-06	11.4400696395973	EIF4ENIF1	stable	56478
17	-3.71762298815164	10.9408946211106	-11.1232600542218	3.60554403633816e-09	3.14509137290825e-06	11.3408884213358	APOD	down	347
18	-1.28550398249517	4.56854729761278	-11.1047268597655	3.69624800150218e-09	3.14509137290825e-06	11.3172207710219	SSTR2	stable	6752
19	1.28244002727466	13.3119096875353	11.0964838127901	3.73735890986127e-09	3.14509137290825e-06	11.3066823021155	MINDY1	stable	55793
20	-1.88855514522252	4.1713492135458	-11.0331313383452	4.06983098810745e-09	3.14509137290825e-06	11.2254458086817	ENOPH1	stable	58478
21	1.69770465160065	10.380001771378	11.0115790095924	4.18991302694751e-09	3.14509137290825e-06	11.1977112809416	ZBTB1	stable	22890
22	1.34691429116179	11.1560822094798	11.0080302478508	4.21004017061038e-09	3.14509137290825e-06	11.1931397808941	CELSR2	stable	1952
23	1.47593200753784	13.4452418600207	10.8793995781578	5.01273374353451e-09	3.43267829479124e-06	11.0265191569347	CAMK1D	stable	57118
24	1.91659106529837	10.3097925391015	10.8401654945719	5.28844352146842e-09	3.47662277101334e-06	10.9753395044551	GFPT2	stable	9945
25	1.21473164610001	14.567749322728	10.7650383670832	5.86184345226913e-09	3.70536142838628e-06	10.8768674281176	GTF2H4	stable	2968
26	-1.1877453772501	10.2914949808225	-10.6342219379386	7.02182079487633e-09	3.95953080447388e-06	10.7039117755587	CXCL16	stable	58191
27	1.7479883259681	10.9401777121213	10.6222676667395	7.13923877769487e-09	3.95953080447388e-06	10.6880116834244	LCTL	stable	197021
28	1.81459113194104	7.82545730146723	10.6213171269217	7.14866339743572e-09	3.95953080447388e-06	10.6867467065137	NUDCD1	stable	84955
29	-1.63601000470151	5.85600985151024	-10.6134052310186	7.22761935711691e-09	3.95953080447388e-06	10.6762136409085	KITLG	stable	4254
30	-1.47440000247791	6.30032833429571	-10.5852609939236	7.51599450774163e-09	3.98468934628173e-06	10.638688464401	ADGRE1	stable	2015
31	1.59832420606026	7.14532889681062	10.5377262323496	8.0308513055448e-09	4.02013091509276e-06	10.5751072987573	NAP1L1	stable	4673
32	-1.24891992120581	6.90474192759398	-10.5340609338828	8.07206085780719e-09	4.02013091509276e-06	10.570194117661	PLEKHN1	stable	84069
33	-2.01412009917233	6.07479287248248	-10.4800908731618	8.70527339343215e-09	4.11590272144068e-06	10.4976734871272	CCNT1	down	904
34	1.27626834236399	9.25560144025845	10.4751958272608	8.76523244602518e-09	4.11590272144068e-06	10.4910795804696	CIC	stable	23152
35	1.4440276591758	9.07517493640593	10.3649206338745	1.02375900230241e-08	4.44672116157969e-06	10.3418084256344	STK11IP	stable	114790
36	-1.71276196242432	9.41596255883196	-10.3589167734223	1.03248678913375e-08	4.44672116157969e-06	10.3336414884782	CNBP	stable	7555
37	-1.24525899925855	8.24275170772838	-10.3577477863949	1.03419521610147e-08	4.44672116157969e-06	10.332050855753	ZMYND12	stable	84217
38	1.46541146680781	11.8720222320082	10.3435389197092	1.05520003225803e-08	4.44672116157969e-06	10.3127043802516	MAP1LC3B	stable	81631
39	1.3903524793579	9.33441016972506	10.3016589701239	1.1197595757641e-08	4.60081215692076e-06	10.2555462196761	MAU2	stable	23383
40	-2.08029028817751	10.1532547931831	-10.2649075010041	1.17983387431615e-08	4.63319842166728e-06	10.2052204259583	DNAJC15	down	29103
41	1.47646520151505	12.4187717766509	10.2624179401948	1.18402393495604e-08	4.63319842166728e-06	10.2018056725437	NFAT5	stable	10725
42	1.36148470836642	11.7892035762271	10.1422938865361	1.40598034653596e-08	5.37378767332987e-06	10.0361819464891	RBM26	stable	64062
43	1.227812298428	15.2158114234976	10.0940592173863	1.50704081159502e-08	5.62328291098369e-06	9.9692015414196	LRRC8A	stable	56262
44	1.13569198977294	7.86399742935693	10.0792004989449	1.53968804985863e-08	5.62328291098369e-06	9.94851293306719	SLC9B1	stable	150159
45	-1.86095951183027	5.3231960494326	-10.0548372497611	1.59483600841137e-08	5.69807169526975e-06	9.91453416406302	ATAD5	stable	79915
46	1.33682097293444	10.8492135621635	10.0226011878466	1.67101259294628e-08	5.84321105639831e-06	9.86946730073874	PRICKLE2	stable	166336
47	1.24072052608532	10.5873508105579	9.96403512912076	1.81935149061837e-08	6.22938369756519e-06	9.78727417385927	TMEM181	stable	57583
48	-1.05089416623252	5.75738470520933	-9.94936877574701	1.8586227553718e-08	6.23397244582359e-06	9.76662694568032	HLA-E	stable	3133
49	1.09415666627839	11.4447922163712	9.93198176494297	1.90633513095013e-08	6.26612357543307e-06	9.74211623672781	RPL23A	stable	6147
50	-1.58609657292274	3.23217764588971	-9.90436639300765	1.98477733913924e-08	6.39604226838302e-06	9.70311195330027	MS4A15	stable	219995
51	1.280820682326	6.53110446773828	9.88229859125054	2.04989567719055e-08	6.47885297204361e-06	9.67187724593391	KCTD6	stable	200845
52	1.26450609819287	4.56314264392515	9.85778513215843	2.12486860920535e-08	6.48308911988568e-06	9.63711218795901	GAS2	stable	2620
53	1.28349838135383	10.2704617135426	9.85609918808289	2.13012967735824e-08	6.48308911988568e-06	9.63471851277002	TNFSF4	stable	7292
54	1.54976649205414	9.36915682626864	9.83845154721632	2.18602805507347e-08	6.53224928820591e-06	9.60964207739445	MMGT1	stable	93380
55	1.98716883041024	7.76581360971088	9.8021802839549	2.30580753777258e-08	6.76713337201649e-06	9.5579840385283	NDC1	stable	55706
56	0.976687416998714	7.8338182843746	9.72101721506694	2.59948990505825e-08	7.49519589291794e-06	9.44181121890206	MCTP2	stable	55784
57	2.16878934124383	5.49524742433058	9.65739362792547	2.85706453446544e-08	8.00763640144079e-06	9.35018051780747	AMY2B	up	280
58	-0.926469250206861	5.96109896583268	-9.65326915076218	2.87466107505328e-08	8.00763640144079e-06	9.34422328667687	CLEC10A	stable	10462
59	2.18972618195222	11.3797351585112	9.62542575345199	2.99646705993621e-08	8.20782268834194e-06	9.30395256835739	MT1H	up	4496
60	1.16302242627039	7.62320207200524	9.59303595017307	3.14500942856492e-08	8.38462159146613e-06	9.25698585297125	KRBOX1	stable	100506243
61	-1.28583049990287	3.92823494198304	-9.5892128669583	3.16304556538424e-08	8.38462159146613e-06	9.25143364444337	KRT15	stable	3866
62	1.32917709607687	5.82502999959762	9.56294950805851	3.28991959468355e-08	8.58251246644828e-06	9.21324279307306	CAMKK1	stable	84254
63	1.44320820836504	13.0625627950872	9.51399935651919	3.54085246104501e-08	9.09279846832417e-06	9.1418332983214	ZNF608	stable	57507
64	-2.17845721288311	5.24833488723339	-9.38055920146792	4.33233007865398e-08	1.08715695109854e-05	8.9456468300634	POLE	down	5426
65	-1.49102706411377	8.22568947310821	-9.36897328991361	4.40930046729166e-08	1.08715695109854e-05	8.92850734383064	MRPL28	stable	10573
66	1.69675556096262	4.49140276757841	9.36560058923231	4.43197540149694e-08	1.08715695109854e-05	8.92351479141617	IL4I1	stable	259307
67	-1.11986298173404	6.64174120865118	-9.33767065310008	4.6245174199574e-08	1.11770505583823e-05	8.88211529036425	CD52	stable	1043
68	-2.00744627783326	3.70265173281206	-9.27791317032546	5.06653933219553e-08	1.20679092644396e-05	8.79320676508785	EBF2	down	64641
69	1.7897666899127	8.40268622985871	9.22969714606015	5.45542647768706e-08	1.26680320951041e-05	8.72113846166133	CAV1	stable	857
70	1.99850670321082	11.8011012684695	9.22614057581146	5.48532509638517e-08	1.26680320951041e-05	8.71581070952642	IREB2	stable	3658
71	-1.129674191412	4.36347074482285	-9.21854777326286	5.54973112776083e-08	1.26680320951041e-05	8.70443125391313	ZNF391	stable	346157
72	1.19948098814719	5.64584106591297	9.17281587108939	5.95480158195914e-08	1.31609319243465e-05	8.63573583106674	ARIH2	stable	10425
73	-1.626378460949	5.94562183694101	-9.17067387587723	5.97451827618916e-08	1.31609319243465e-05	8.63251168590643	TINAGL1	stable	64129
74	2.45359094193945	11.6205942919268	9.16573055290966	6.02028243982291e-08	1.31609319243465e-05	8.62506871226125	HBEGF	up	1839
75	1.5315461306123	5.64132374365955	9.15870252453239	6.08598008062267e-08	1.31609319243465e-05	8.61448146580023	PLAG1	stable	5324
76	-1.26251640015771	7.24573688295534	-9.13259946902497	6.33664623454316e-08	1.35250364759372e-05	8.57510330788643	ADAMTS2	stable	9509
77	1.41944685328858	6.21719896188039	9.10908988929944	6.57167697331454e-08	1.37600148301178e-05	8.53956235834396	OR8U1	stable	219417
78	1.47168624890131	9.58278152611859	9.10493224916963	6.61418418971286e-08	1.37600148301178e-05	8.53326955566502	C1QTNF3	stable	114899
79	-1.1127233035958	3.61568352747752	-9.08976181863616	6.77174575228928e-08	1.37872326652906e-05	8.51028936541499	MATK	stable	4145
80	2.00433006505238	3.75648470551589	9.06386664763078	7.04985285441566e-08	1.37872326652906e-05	8.47099446656066	ACTBL2	up	345651
81	1.75865354697715	7.23377706843085	9.06202918654365	7.07003629279137e-08	1.37872326652906e-05	8.46820288839373	DAG1	stable	1605
82	1.68514775451062	7.67784952266911	9.0565752444161	7.13030218852174e-08	1.37872326652906e-05	8.45991436057996	METAP1D	stable	254042
83	-1.57937763968571	8.59237046420202	-9.05598711053949	7.13683314141473e-08	1.37872326652906e-05	8.45902032434075	PDGFA	stable	5154
84	1.46287308903625	9.13235035117892	9.05592437430988	7.13753016807305e-08	1.37872326652906e-05	8.45892495486111	ENPP3	stable	5169
85	-2.1315776334817	8.14792989340381	-9.04903646711762	7.21449351515054e-08	1.37872326652906e-05	8.44845108438221	OLFM2	down	93145
86	-2.58678953195779	9.19635643268013	-9.00338011172331	7.74714444189972e-08	1.46349791842094e-05	8.37886924655016	CHAT	down	1103
87	0.907668288456446	8.64356713761771	8.98900931051202	7.92320735167263e-08	1.46807407906932e-05	8.35691145764632	IGBP1	stable	3476
88	1.3873680507079	4.97920987644724	8.98685011291814	7.95002087235591e-08	1.46807407906932e-05	8.35360999394846	RPS5	stable	6193
89	1.26673446422097	8.50362940383649	8.96833234243569	8.18392265398887e-08	1.4944752090923e-05	8.32527087681135	NELFCD	stable	51497
90	1.33124500298237	6.60963153724316	8.9459478966854	8.47632918803577e-08	1.51998497941768e-05	8.290954418793	MKKS	stable	8195
91	1.1097001745377	10.6595573703086	8.94352823357456	8.50858643787201e-08	1.51998497941768e-05	8.28724102603527	EXT2	stable	2132
92	1.32101576904934	9.36504054367064	8.93088003687739	8.67930991485098e-08	1.52015775133732e-05	8.2678176819261	CDC27	stable	996
93	-1.70724963019095	5.74500470884935	-8.92976411099131	8.69454387743889e-08	1.52015775133732e-05	8.26610299065597	TMEM176B	stable	28959
94	-1.59992207444776	3.75259094039519	-8.91088926452384	8.95650135298174e-08	1.54735816096119e-05	8.23707581960068	TFPT	stable	29844
95	1.24807131046351	9.67806733377133	8.90510554277164	9.03841700348488e-08	1.54735816096119e-05	8.22817180590074	NINJ2	stable	4815
96	-1.25622118052182	5.4826785468115	-8.88047441369817	9.39616232632498e-08	1.59201987456857e-05	8.19020302076496	ADAMTS7	stable	11173
97	1.11475272305697	8.3391254312951	8.84347367665862	9.96170513658362e-08	1.67061861142604e-05	8.13301627553241	RTRAF	stable	51637
98	-1.07799464444736	7.16625336648003	-8.81873008482416	1.0359716134806e-07	1.71981752197511e-05	8.09467274446871	GIMAP1	stable	170575
99	1.00151108046194	9.86989618471153	8.80697713133455	1.0554570501405e-07	1.73383250937815e-05	8.07643157360289	USP19	stable	10869
100	1.17082547352098	6.26814087580503	8.79761889600428	1.07124668705288e-07	1.73383250937815e-05	8.06189403528032	POLR3A	stable	11128
101	1.01594147782929	4.77700273412541	8.79479323081985	1.07606276821765e-07	1.73383250937815e-05	8.0575022269632	TPK1	stable	27010
102	1.6039619677594	7.97027325681612	8.76019017852603	1.13691492045789e-07	1.79350128198112e-05	8.00363423872828	NARF	stable	26502
103	1.82576667423634	11.1618338549078	8.75520346119977	1.14597729719186e-07	1.79350128198112e-05	7.99585809222094	COMMD6	stable	170622
104	1.47003316986262	7.82361204886885	8.75357048659778	1.14896132776616e-07	1.79350128198112e-05	7.99331095850555	LIMD2	stable	80774
105	2.13135058501094	8.52174225322839	8.74933147228962	1.15674557888652e-07	1.79350128198112e-05	7.98669723586156	NANOS1	up	340719
106	0.968961599886507	8.88345140194998	8.73701307580001	1.17968138877841e-07	1.81196856304423e-05	7.96746445837663	KLHL42	stable	57542
107	1.05731030195161	6.87277302994105	8.7111049361562	1.22948856372132e-07	1.87098560599629e-05	7.92694793477528	DHFR2	stable	200895
108	-1.83060093277769	6.18428158925497	-8.69214592231729	1.26732910010719e-07	1.89586045545586e-05	7.89724204418132	BST2	stable	684
109	1.1807161139439	10.5960801976685	8.68033480501576	1.29151802382131e-07	1.89586045545586e-05	7.87871152630397	HMGCS1	stable	3157
110	1.09500987497827	13.0283959804177	8.67905281227091	1.29417245542593e-07	1.89586045545586e-05	7.87669907886422	TSKU	stable	25987
111	-1.67947506101253	10.0958704703467	-8.67643506983334	1.29961038594901e-07	1.89586045545586e-05	7.87258911413393	CFH	stable	3075
112	-2.0871745312977	7.46645559546604	-8.66911565358734	1.31494264796337e-07	1.89586045545586e-05	7.86109245623055	PIK3C2A	down	5286
113	0.938061032243934	6.60060041989491	8.66763802908886	1.31806080080413e-07	1.89586045545586e-05	7.85877067069552	HAUS7	stable	55559
114	-1.72147741329885	4.04358145863901	-8.66361804213945	1.32658322103696e-07	1.89586045545586e-05	7.85245260062417	CYSLTR1	stable	10800
115	1.47570839135196	9.18894853166654	8.61176864678	1.44182654952978e-07	2.04279477082085e-05	7.77076842199631	ATG4C	stable	84938
116	0.806682401357559	10.943766968215	8.57998770729144	1.51760583556414e-07	2.13178221431595e-05	7.72052163925015	PLEKHF2	stable	79666
117	1.38915235088258	4.98420715623878	8.56826653185836	1.54659681724403e-07	2.15409480435641e-05	7.70195568486549	EVL	stable	51466
118	1.06615057481919	11.5166669128356	8.53745359378286	1.62560885665859e-07	2.24423244036979e-05	7.65306052092809	RBM5	stable	10181
119	-1.91745510665966	3.8360902776674	-8.53252866546243	1.6386242339177e-07	2.24423244036979e-05	7.64523355649622	FAAP100	stable	80233
120	1.42959098534044	10.7575451357233	8.51736831982967	1.67937852682658e-07	2.28104017259461e-05	7.62111930062178	GNAI2	stable	2771
121	1.41520978881855	5.48414784874564	8.50267934098236	1.71987870719172e-07	2.31690217645049e-05	7.59772510756806	RNF113A	stable	7737
122	1.62317923612618	11.1721751685983	8.48021072917212	1.78381827875711e-07	2.38350027734741e-05	7.56188416926332	LDLRAD2	stable	401944
123	-1.43724840088344	10.0623371307477	-8.470673143762	1.81170744943274e-07	2.40124289769573e-05	7.54664950703531	A2M	stable	2
124	0.86610056228175	7.3372569765729	8.46533636614878	1.82751169000089e-07	2.40281237001317e-05	7.5381195224886	UBN1	stable	29855
125	1.10105516841532	8.11263840794736	8.45771503815111	1.85033199084832e-07	2.41350843409462e-05	7.5259313348878	HHIPL1	stable	84439
126	1.22695820576694	9.16456071519716	8.45014311523939	1.87329989330075e-07	2.4242270666455e-05	7.51381433085749	ANO10	stable	55129
127	-1.7631608286247	7.68202166321236	-8.43699485378361	1.91389422603445e-07	2.4446376908489e-05	7.49275522021461	MYL9	stable	10398
128	-1.51101290627885	4.07410392055289	-8.43541893629218	1.9188211872194e-07	2.4446376908489e-05	7.49022954786257	TMEM176A	stable	55365
129	-1.0885811557925	6.87777330078971	-8.42176818520173	1.96205859554433e-07	2.48049484752085e-05	7.46833776125496	PACSIN2	stable	11252
130	1.00161235067358	7.18906760487099	8.3932646747037	2.05566096021117e-07	2.5789914413031e-05	7.42254454678613	TGFB3	stable	7043
131	-2.26153921486208	5.26249847287274	-8.383329513341	2.08937542699257e-07	2.59317133726902e-05	7.40655681407865	EDN3	down	1908
132	-1.31721197613498	7.91204147043687	-8.38066360704176	2.09852015732753e-07	2.59317133726902e-05	7.40226452181267	FAR2	stable	55711
133	1.76962893564438	9.3877085621231	8.36602820982196	2.14947489498028e-07	2.63631491783589e-05	7.37868320400997	DUSP5	stable	1847
134	0.705445069382182	10.3173056981449	8.36145648724477	2.16565592585033e-07	2.63648556602594e-05	7.37131099506365	INPP4A	stable	3631
135	1.50411305030037	6.51176064094513	8.34537491294691	2.22359474043646e-07	2.6871161440495e-05	7.34535562705166	SLC7A10	stable	56301
136	0.939459926874998	10.6085055356783	8.33780110861905	2.25144133104077e-07	2.70090790333248e-05	7.33311936411566	USP46	stable	64854
137	1.32585784701188	9.69369008936757	8.32995165298697	2.28068674386327e-07	2.70100332385394e-05	7.32042945375085	TMEM134	stable	80194
138	-2.33810985963062	9.64267415115061	-8.32896527587957	2.28438979017766e-07	2.70100332385394e-05	7.31883421810374	IFI6	down	2537
139	1.91532512019098	5.94053490924929	8.30519498134111	2.37555682042499e-07	2.7887340245489e-05	7.28035088312293	INPP5E	stable	56623
140	1.27569764139874	6.80888660496483	8.29680488423394	2.40863781500335e-07	2.80751507018298e-05	7.266749045822	SEC11C	stable	90701
141	-1.41520582282322	3.61611154637801	-8.2870245313159	2.44780966349075e-07	2.83308111404722e-05	7.25088113327596	EFHC2	stable	80258
142	1.29121511886175	11.1343033625842	8.26156834025315	2.55292265497046e-07	2.91767268385986e-05	7.20951855478761	PDPN	stable	10630
143	1.18641030033461	8.37098957014915	8.26074428562974	2.55640320338193e-07	2.91767268385986e-05	7.20817809464852	RNF139	stable	11236
144	-1.89544650101852	8.75901593927712	-8.24845777895279	2.60889042904949e-07	2.9570423587192e-05	7.18818096598218	GALC	stable	2581
145	0.862092305150333	14.3832309180151	8.23907372432821	2.64973722453279e-07	2.98276926610934e-05	7.17289374583302	FABP5	stable	2171
146	1.27765899073472	5.91256714983101	8.2217356089438	2.72697592927735e-07	3.03781910874365e-05	7.14461686394228	LSMEM1	stable	286006
147	1.12944571351497	7.92878344634677	8.21591794180383	2.75341746108238e-07	3.03781910874365e-05	7.13511947192205	SEH1L	stable	81929
148	0.947380694182888	9.52611340925756	8.21577025918206	2.7540921643006e-07	3.03781910874365e-05	7.13487831785745	RAD1	stable	5810
149	1.24666287898079	5.91249540071992	8.21102174463259	2.77587866842873e-07	3.04143772770841e-05	7.12712276071852	WDSUB1	stable	151525
150	-1.88170788458127	7.61085748341225	-8.18253281331287	2.91042906440112e-07	3.16774183267764e-05	7.0805274164143	GBP4	stable	115361
151	0.78692233913534	9.15193819927054	8.17087627382537	2.96743230267088e-07	3.19391549241582e-05	7.06143004006823	ATP8B4	stable	79895
152	1.30997835908517	7.23393297842644	8.16859331593284	2.9787325851109e-07	3.19391549241582e-05	7.05768757247437	TREML2	stable	79865
153	1.00521274251544	5.93399635179029	8.16576845622122	2.99277752255574e-07	3.19391549241582e-05	7.05305576114052	ATP11C	stable	286410
154	-1.07891924654202	7.33753098832779	-8.1601754152539	3.02079029054474e-07	3.20301215645824e-05	7.04388180623504	ADAM12	stable	8038
155	1.35507463711082	7.34611897443933	8.1472500234947	3.08658135275161e-07	3.21322970679415e-05	7.02266439342399	CSNK2A1	stable	1457
156	1.39121735368704	7.55559792131157	8.14676483642397	3.08907997367493e-07	3.21322970679415e-05	7.02186749281489	MMAA	stable	166785
157	0.903491260389637	12.8979779901528	8.14072062495574	3.12038441489513e-07	3.22537848168562e-05	7.01193737339041	CASP3	stable	836
158	1.33487978420646	12.4733950974689	8.12549692779503	3.20071060615706e-07	3.26778546235461e-05	6.98690365377885	LRRC57	stable	255252
159	1.1133782071759	8.24002763703593	8.12540968420976	3.20117711858286e-07	3.26778546235461e-05	6.986760098315	RABL3	stable	285282
160	-1.93490109947911	6.35576707339274	-8.10826230993997	3.29426295842598e-07	3.3420501062797e-05	6.95852429722381	PRRG4	stable	79056
161	1.51580280488623	5.49645044204548	8.09096256054556	3.39104812706682e-07	3.41913349499038e-05	6.92999611072845	ANXA2R	stable	389289
162	1.46735350648147	6.45206661367137	8.08549561144788	3.4222480901085e-07	3.42955166834959e-05	6.92097215785052	POU6F1	stable	5463
163	-1.12403412108207	4.01856008615526	-8.07913481281204	3.45892737914632e-07	3.43573858213816e-05	6.91046753977155	SPATS2	stable	65244
164	1.361200149188	8.3568372398953	8.06875742722196	3.51965301943812e-07	3.43573858213816e-05	6.89331756944432	CHD1	stable	1105
165	-1.07924767541334	10.9456651025816	-8.06768864361736	3.52597024975327e-07	3.43573858213816e-05	6.89155041319951	SMIM22	stable	440335
166	-1.29618602713548	5.06263825344458	-8.06517501745224	3.54087423979701e-07	3.43573858213816e-05	6.88739368623496	TRIM21	stable	6737
167	1.08864085182416	5.44043704008587	8.06424706308025	3.54639297208264e-07	3.43573858213816e-05	6.88585892616463	CSTF1	stable	1477
168	-1.21768028931482	7.68458222013148	-8.06299526908315	3.55385189512313e-07	3.43573858213816e-05	6.88378837163808	ALDH1A1	stable	216
169	1.13984203971815	8.51225246959544	8.05091288560047	3.6266946267433e-07	3.48565650236995e-05	6.86379202201969	GLRX	stable	2745
170	-1.65140295885186	8.12392505304013	-8.03952070084266	3.69680663477993e-07	3.51406712988178e-05	6.84491927676988	NUMA1	stable	4926
171	1.01675988585334	8.80513027211697	8.03916506497442	3.69901803145451e-07	3.51406712988178e-05	6.84432982439625	BRD3OS	stable	266655
172	-1.40735081094559	4.25342381816948	-8.02887611636215	3.76359864271082e-07	3.55487032718117e-05	6.82726864464644	VPS13B	stable	157680
173	-2.69451768034354	10.6805848119432	-8.01580295563424	3.84735934282517e-07	3.61322004567609e-05	6.80556931635133	ZNF680	down	340252
174	1.77994615910399	8.18288022443637	8.00742422137243	3.90206521565961e-07	3.64377510337305e-05	6.79164939976633	JAM3	stable	83700
175	-2.01179864433934	7.80956147001023	-7.99086156221807	4.01261082354407e-07	3.72583383530773e-05	6.76410428834792	MOSMO	down	730094
176	1.04215657030777	8.38362527293463	7.98627482563465	4.04379972726562e-07	3.73369935492193e-05	6.75646935959666	XKR8	stable	55113
177	-1.41959880500466	6.35676565796295	-7.9802612659126	4.08507508462875e-07	3.74619939003565e-05	6.74645492089286	MICU1	stable	10367
178	-1.40380463102382	9.90822969931501	-7.97768014291575	4.10292601281665e-07	3.74619939003565e-05	6.7421549968204	LILRA1	stable	11024
179	0.948432038032475	11.479930230142	7.97113053975393	4.14858964521641e-07	3.76696523862606e-05	6.73123974001208	ARL6	stable	84100
180	1.84080221307574	10.1473041384425	7.92233680358643	4.50594824970436e-07	3.99895932490945e-05	6.64973286493989	LNX1	stable	84708
181	1.05848197378087	8.39124074003083	7.92019134808649	4.52238111703432e-07	3.99895932490945e-05	6.64614133678334	OAF	stable	220323
182	-2.10178294554618	4.62332083809523	-7.91878385145584	4.53319568205908e-07	3.99895932490945e-05	6.64378481232489	CFHR3	down	10878
183	1.05142704068898	7.07558071147325	7.91534939407345	4.55969807025034e-07	3.99895932490945e-05	6.63803344566473	TBC1D9B	stable	23061
184	-1.10827937647413	3.53594737545029	-7.91345180561827	4.57441042338288e-07	3.99895932490945e-05	6.63485501881211	RFX3	stable	5991
185	1.13944729502162	6.48574097651118	7.90192092518993	4.66488450852984e-07	4.05514530639035e-05	6.61553010354147	CRIP1	stable	1396
186	1.21899937835555	10.6903466945588	7.89900866362384	4.68802925594261e-07	4.05514530639035e-05	6.61064640471042	TMEM11	stable	8834
187	0.769795359029517	8.78761967970501	7.86373896778904	4.978050852553e-07	4.2807101387505e-05	6.5514062396579	EIF4E3	stable	317649
188	1.22508490339836	5.7058130588101	7.85912830132875	5.01732707609523e-07	4.2807101387505e-05	6.54364904672198	NLN	stable	57486
189	-1.36881445168377	5.28461964910429	-7.85800595416096	5.02693676166016e-07	4.2807101387505e-05	6.54176030537093	VSIG2	stable	23584
190	1.4251397877405	7.75479056611039	7.84907147623213	5.10412413374043e-07	4.32403505866103e-05	6.52671858358799	GRB2	stable	2885
191	0.889417357255882	10.0877744179017	7.83732048065114	5.20753394528529e-07	4.38740393716018e-05	6.50691792976179	TCF4	stable	6925
192	0.996416513961274	12.7180832300586	7.83097825918368	5.26425322768667e-07	4.38740393716018e-05	6.4962230609196	WASHC5	stable	9897
193	0.940376387673532	7.42864952555544	7.82876204520607	5.28422494764681e-07	4.38740393716018e-05	6.49248452612597	LRMDA	stable	83938
194	-1.82537401176696	6.40715257072083	-7.826171541484	5.30767000300453e-07	4.38740393716018e-05	6.48811372161149	ZNF467	stable	168544
195	1.42528970084675	6.44247494419239	7.82271765066449	5.33909818942523e-07	4.38740393716018e-05	6.48228469963148	COL21A1	stable	81578
196	1.31994327813492	9.42571199301973	7.79430729703048	5.60510773898002e-07	4.58308187513118e-05	6.43427344255711	ZNF787	stable	126208
197	1.07859401469335	7.1222755379359	7.77344672025469	5.80921944607941e-07	4.72646146516411e-05	6.39894798478566	POLE4	stable	56655
198	1.17490075210642	9.64994967195194	7.76616685092844	5.88226452332144e-07	4.76231613008807e-05	6.38660569097059	TRIM41	stable	90933
199	0.986631142497303	8.91607123177269	7.74665267005135	6.08283775232385e-07	4.9005607087962e-05	6.35348428350748	RNF103-CHMP3	stable	100526767
200	1.13234744511292	7.90168337784091	7.74226142592418	6.12894903986376e-07	4.90799677620616e-05	6.34602358434462	CBLL1	stable	79872
201	1.82660684578399	8.34683211331762	7.74009863590402	6.15179395131408e-07	4.90799677620616e-05	6.34234801076837	GYG1	stable	2992
202	1.24421228373856	10.8421011992823	7.73535625109413	6.20219817787647e-07	4.90899216923502e-05	6.33428619770937	ZDHHC3	stable	51304
203	1.0934767752052	10.4741331877391	7.73436576349604	6.21277986736163e-07	4.90899216923502e-05	6.33260201626737	YWHAB	stable	7529
204	-0.83184440032125	6.07711560675943	-7.7202533407886	6.36561225033573e-07	5.00568599685492e-05	6.30859074814478	GTF3C1	stable	2975
205	1.68964722107522	10.6861137891156	7.70925186594078	6.48747498666911e-07	5.07722149551937e-05	6.28985291715619	BAG1	stable	573
206	1.86438078225894	11.8873149137632	7.70110461280361	6.57929017144969e-07	5.12467459562918e-05	6.27596534591703	EPYC	stable	1833
207	0.89345611903402	7.681085347888	7.69450901317251	6.65461250685876e-07	5.14796058013704e-05	6.26471576879744	BNC2	stable	54796
208	1.07777177165473	7.27364751359987	7.68865534621627	6.72221607904742e-07	5.14796058013704e-05	6.25472646616143	GPRC5A	stable	9052
209	1.69449434881594	6.15429690022704	7.68811077111425	6.7285416902958e-07	5.14796058013704e-05	6.25379689919213	MRPL10	stable	124995
210	1.1415880953925	9.3732132587782	7.68760016294411	6.73447839811051e-07	5.14796058013704e-05	6.25292527405214	KCNS3	stable	3790
211	-1.77948624543829	5.23478640302404	-7.67861037580151	6.83990088226445e-07	5.20434125000075e-05	6.23757333528513	DAPP1	stable	27071
212	1.15439468135027	6.4558173592934	7.6748908951647	6.88402152546086e-07	5.21377390649535e-05	6.23121818348603	ABCC1	stable	4363
213	1.16441103150409	9.11028745920989	7.66892999269144	6.9553507376924e-07	5.24363254009057e-05	6.22102920504373	FSD1	stable	79187
214	1.25081299316274	8.87744701642542	7.65505619018319	7.12437131911467e-07	5.34653162692464e-05	6.19729511441461	IL17RA	stable	23765
215	1.36291029368099	8.46543625100994	7.64011432809634	7.31120792817336e-07	5.42346656805203e-05	6.17170322842686	ZNF395	stable	55893
216	1.69698377208888	6.63422444256519	7.63723195775239	7.34783451105072e-07	5.42346656805203e-05	6.16676274873333	SNTB1	stable	6641
217	1.41661459941725	8.01056725645834	7.63553961406873	7.36942849857346e-07	5.42346656805203e-05	6.16386146322214	AK2	stable	204
218	-1.4349505527007	7.72705724018861	-7.63271575301811	7.40560805274529e-07	5.42346656805203e-05	6.15901944153345	TSPAN1	stable	10103
219	-1.07038015914143	4.68695804392573	-7.63121697675478	7.42488577920114e-07	5.42346656805203e-05	6.15644905631657	ANK1	stable	286
220	-1.21411829980506	5.75400316883378	-7.62624634063576	7.48919545979025e-07	5.42534166925164e-05	6.14792217719098	MX2	stable	4600
221	0.901865394709609	8.80855587926677	7.62591717510881	7.49347465117202e-07	5.42534166925164e-05	6.14735738577199	PACS2	stable	23241
222	1.22022795820505	9.99386270304364	7.61567356467936	7.62792642639529e-07	5.48210663100134e-05	6.12977339265681	SLAIN2	stable	57606
223	1.32052257923022	9.31590880930323	7.61486914059018	7.63859092485127e-07	5.48210663100134e-05	6.12839189950101	GABPA	stable	2551
224	0.941848030791635	5.88996487632931	7.60849188414283	7.72368890453703e-07	5.51907944113331e-05	6.11743652996883	ANKRD18A	stable	253650
225	0.975005601587083	8.72162751268369	7.59662909231902	7.88462858323296e-07	5.6077124078919e-05	6.09704222946449	TCAIM	stable	285343
226	0.971768838498297	7.60304199415774	7.59434852134334	7.91596762172754e-07	5.6077124078919e-05	6.09311921140254	SEC61B	stable	10952
227	1.27665667001057	9.53573421048104	7.58743730694207	8.01173626183639e-07	5.65119680099919e-05	6.08122606832229	PRKAG1	stable	5571
228	-1.59100603507712	8.09640474482768	-7.57678079552133	8.16178012775181e-07	5.73242976066671e-05	6.06287447982796	TFR2	stable	7036
229	1.13592521759832	8.2461742342726	7.57308315735515	8.21452583355197e-07	5.74492476912454e-05	6.05650298437752	ENSA	stable	2029
230	-1.21370921263479	10.5284999630894	-7.55704646046865	8.4474351701696e-07	5.88277953481938e-05	6.02884713776929	KANK3	stable	256949
231	0.874150443194492	7.51678433623407	7.55281235643344	8.51007208763259e-07	5.8874610075468e-05	6.02153914543963	NCOR1	stable	9611
232	-0.872676925558315	6.41557350794119	-7.54946878945829	8.55987731650081e-07	5.8874610075468e-05	6.01576639465686	HIGD1B	stable	51751
233	1.21311974442498	11.1953280119492	7.54935178584978	8.56162568179911e-07	5.8874610075468e-05	6.0155643561084	KCNN4	stable	3783
234	0.983996630313626	8.86081872564169	7.54140378429977	8.68126813196372e-07	5.92207486164966e-05	6.00183538868446	SYVN1	stable	84447
235	-1.99758141065935	4.59815107485277	-7.54025322764513	8.69873165954694e-07	5.92207486164966e-05	5.99984722827278	ALKBH8	stable	91801
236	1.34467837614797	6.69603657001425	7.53885120702981	8.720061554726e-07	5.92207486164966e-05	5.99742428262849	GNG10	stable	2790
237	1.48840943146976	10.9261549282575	7.53429820850418	8.78970662418764e-07	5.94480775179111e-05	5.98955393787487	SETDB1	stable	9869
238	0.897397511299066	9.53342609680551	7.52418466813621	8.94649334663789e-07	6.02604992426204e-05	5.97206099569908	TGIF1	stable	7050
239	1.33264625048042	7.51952345397932	7.51278339832717	9.12674807934973e-07	6.10997134297773e-05	5.95232318032707	XRCC3	stable	7517
240	-1.14088664659435	3.93202667843447	-7.51161463033766	9.14543930862501e-07	6.10997134297773e-05	5.95029876458136	DPF3	stable	8110
241	-1.1653911081759	6.45577797170391	-7.50689887198922	9.22126152363325e-07	6.13568555226366e-05	5.94212864331306	APOBEC3B	stable	9582
242	1.66141295496559	6.00934888887249	7.50312669164053	9.28238449066159e-07	6.15145117354932e-05	5.93559099365273	CBX3	stable	11335
243	1.19240918028803	8.88929244836532	7.49528215411228	9.41085186682818e-07	6.18276306253264e-05	5.92198892882736	KCNJ14	stable	3770
244	-1.15035339126549	7.36862841343417	-7.49458191189445	9.4224093302735e-07	6.18276306253264e-05	5.92077431293745	FZD9	stable	8326
245	-1.4087365578111	8.63379810713803	-7.49336728584544	9.44249180830966e-07	6.18276306253264e-05	5.91866729816855	CD74	stable	972
246	1.15119022775633	5.52347488998525	7.47795570582724	9.70121856838416e-07	6.32696536394419e-05	5.89191444565336	ZNF212	stable	7988
247	-1.31935927289904	5.49718906286903	-7.47150870797263	9.81163367799608e-07	6.37368377461919e-05	5.88071305513176	DSTYK	stable	25778
248	-0.935578950767813	4.32514806682264	-7.46883284914045	9.85784628960754e-07	6.37849227439763e-05	5.87606211301771	AURKB	stable	9212
249	1.07644808006246	9.55738029880462	7.46431408040308	9.93640252805195e-07	6.40410884504054e-05	5.86820565800147	ARFGAP3	stable	26286
250	1.07926652305692	9.82366883026747	7.45682025125854	1.00681212544039e-06	6.43897180958281e-05	5.85517023111819	NTN4	stable	59277
251	1.32943727042789	13.3797615883392	7.45677898750378	1.00688515671602e-06	6.43897180958281e-05	5.85509843102443	CHST1	stable	8534
252	2.26675471455947	8.14827355377866	7.45289507794767	1.01378395204815e-06	6.45796095035324e-05	5.84833922654606	COL6A1	up	1291
253	-1.45037195133079	5.59640869978735	-7.45004803702378	1.01887231741788e-06	6.46352154275621e-05	5.84338312080639	REEP2	stable	51308
254	1.76585475983271	10.5146549846344	7.44801485213467	1.0225224223405e-06	6.46352154275621e-05	5.83984305780054	ABCB7	stable	22
255	-1.04951230752167	5.76039882412503	-7.44321742165504	1.03118924805034e-06	6.4933315293898e-05	5.83148770235992	SEMA4G	stable	57715
256	1.12901644424684	10.458827515838	7.4357319073701	1.04486562326693e-06	6.50941225940547e-05	5.81844410373772	ADGRG2	stable	10149
257	1.28432649845879	9.49442606736347	7.43531922682336	1.04562509064986e-06	6.50941225940547e-05	5.81772476920739	RFX1	stable	5989
258	1.10762073695084	9.71277964752671	7.42272524734124	1.06908122049468e-06	6.63032070144528e-05	5.79576072833435	CUL4B	stable	8450
259	1.15288175712111	15.3493227793319	7.400385822973	1.11204807031268e-06	6.87086843443193e-05	5.75674453767465	NOVA1	stable	4857
260	-0.908961615285103	9.79567334544561	-7.38556973716975	1.14153503413049e-06	7.00104612550398e-05	5.73082847878208	PLEKHF1	stable	79156
261	1.15282451227703	9.22407544063271	7.38341730221192	1.14588616943308e-06	7.00104612550398e-05	5.72706085207364	CDC42SE2	stable	56990
262	2.15854085543053	9.99596476264398	7.38086092557341	1.15107634921454e-06	7.00104612550398e-05	5.72258530066081	PAX8	up	7849
263	-2.59963994541629	8.67881531597764	-7.37914196366754	1.15458011634386e-06	7.00104612550398e-05	5.71957531718742	CHTF18	down	63922
264	1.41931397887823	6.89206230799444	7.37878532556349	1.15530844536032e-06	7.00104612550398e-05	5.71895077386935	PIK3C3	stable	5289
265	0.92539541692571	8.18983900563037	7.37713922999471	1.15867632865049e-06	7.00104612550398e-05	5.71606790070681	P2RX4	stable	5025
266	-1.49158193626679	5.59136024134565	-7.36993001665721	1.17354730987805e-06	7.06492675378967e-05	5.70343753161989	NETO2	stable	81831
267	-0.985987951447209	7.02913991947041	-7.35830079638207	1.19795666679708e-06	7.17908513229327e-05	5.68304768055958	GALNS	stable	2588
268	-1.62344959672552	11.1446432204341	-7.35675242079649	1.20124637139072e-06	7.17908513229327e-05	5.68033140271124	HLA-C	stable	3107
269	1.34964308107535	10.1358398239593	7.33880335388361	1.24007613597092e-06	7.38429394734855e-05	5.64881864248785	ATP6V1H	stable	51606
270	-1.15916009851462	5.87537600328995	-7.33060295216945	1.25824971920475e-06	7.44965596745133e-05	5.63440597641026	SGTA	stable	6449
271	-1.14738333449234	5.49927221742013	-7.32962443054536	1.26043677181303e-06	7.44965596745133e-05	5.6326855241373	SGF29	stable	112869
272	1.34860900803659	6.27178528365122	7.32774387465691	1.26465105866682e-06	7.44965596745133e-05	5.62937871437428	ZNF532	stable	55205
273	1.5770388124884	10.6410353393698	7.32558613141098	1.26950462109754e-06	7.45153873133501e-05	5.62558386601209	NOL12	stable	79159
274	-1.57236731025917	12.9142302345586	-7.31981128330714	1.28259016993542e-06	7.48001694808492e-05	5.61542427949811	CNIH2	stable	254263
275	1.68733114545321	9.81558561128365	7.31906530577649	1.28429074917283e-06	7.48001694808492e-05	5.61411154489432	AQP1	stable	358
276	-1.87278553815703	4.881083762788	-7.31743730275202	1.2880102198406e-06	7.48001694808492e-05	5.6112463872793	TMEM74B	stable	55321
277	1.11075202959995	8.54682643488112	7.3119104767003	1.30072126465356e-06	7.52723731851451e-05	5.6015167636159	ARAP3	stable	64411
278	1.03455089526628	6.53625423133117	7.30301863900732	1.32144660339028e-06	7.62034207955061e-05	5.58585403255069	ADORA2B	stable	136
279	0.796712129493599	8.15812425322235	7.30027845315242	1.32790266953688e-06	7.63079733351003e-05	5.58102497709706	CTDSPL	stable	10217
280	1.09655354777836	14.2215961497329	7.29748820403051	1.33451048493607e-06	7.64204871774365e-05	5.57610658477172	NDUFB5	stable	4711
281	1.05420851166271	6.57377582843406	7.2884799025313	1.3560787392684e-06	7.69703641525008e-05	5.56021994127331	FASTKD2	stable	22868
282	1.04062773395514	10.3886980588423	7.28778686071299	1.35775304772497e-06	7.69703641525008e-05	5.55899723960546	DDX10	stable	1662
283	-1.08591845137653	7.5183659674532	-7.28761738913684	1.35816279916186e-06	7.69703641525008e-05	5.55869823821603	PSRC1	stable	84722
284	-1.20973253933871	7.38942070268633	-7.28150621114339	1.3730249805723e-06	7.75452424594701e-05	5.54791342861845	SLF2	stable	55719
285	-0.794049952018616	4.67855427232956	-7.27841108001586	1.3806168156406e-06	7.77069772775795e-05	5.54244919102791	SEPSECS	stable	51091
286	-1.9042085858667	4.40696583247387	-7.27438141012577	1.39056654097306e-06	7.78653587946683e-05	5.53533302480108	ZSCAN16	stable	80345
287	1.04606353263005	7.04472398364235	7.271912666882	1.39669905254326e-06	7.78653587946683e-05	5.53097221124531	TPPP3	stable	51673
288	0.940275942966885	6.90221241009124	7.27153322602311	1.39764410370716e-06	7.78653587946683e-05	5.53030188522747	HSPD1	stable	3329
289	1.46513379572463	4.02261822422923	7.26182977425171	1.42203976955742e-06	7.89163464847572e-05	5.51315257828496	NREP	stable	9315
290	-1.24578655044381	3.88289025721028	-7.25932765370294	1.42840210604968e-06	7.89163464847572e-05	5.50872828047894	GTPBP6	stable	8225
291	-0.962163569255591	7.98686477884799	-7.25834300434668	1.43091397946198e-06	7.89163464847572e-05	5.50698695739912	RRBP1	stable	6238
292	-0.729846622963241	6.94132064968655	-7.25278591609834	1.4451768734043e-06	7.94363943625408e-05	5.49715679569262	VOPP1	stable	81552
293	1.03223014703159	6.34366893601559	7.24735166682296	1.45926783766632e-06	7.99435563734866e-05	5.48753962955255	UMPS	stable	7372
294	1.04065197949979	7.12589564653412	7.23645905499758	1.48794517451439e-06	8.12437838642657e-05	5.46824982085494	ZFYVE26	stable	23503
295	-2.04108086471638	4.58154892508701	-7.23392686932899	1.49469549849042e-06	8.13421209195036e-05	5.46376310674494	FAM110D	down	79927
296	1.83621632749047	5.81021877598188	7.2221313942674	1.52656320251463e-06	8.28021987898612e-05	5.44285084208838	TTC7A	stable	57217
297	0.794296523860553	10.1318238907303	7.18632024252536	1.62772428002281e-06	8.77103230890982e-05	5.3792382724622	MGMT	stable	4255
298	-2.00060290814793	8.15874520164002	-7.18420015274003	1.63392803438231e-06	8.77568864218082e-05	5.3754664923429	ELF2	down	1998
299	0.94577228934543	7.31823621824677	7.18051432484228	1.64477212900557e-06	8.80515633231485e-05	5.36890761884698	ENY2	stable	56943
300	0.880354478829673	15.2038599895006	7.17677496572874	1.65585037271938e-06	8.83568210248148e-05	5.36225148715104	LMNA	stable	4000
301	1.6767053501096	7.82847085547276	7.17060235302972	1.67430779183504e-06	8.88924828354529e-05	5.35125970911015	KDM3A	stable	55818
302	0.840638630765055	5.92263920363514	7.16980540935933	1.67670639969519e-06	8.88924828354529e-05	5.34984016467645	BICD1	stable	636
303	1.05149372223603	14.4297556131171	7.15617401572341	1.71829261409797e-06	9.08043058286177e-05	5.32554527057254	AGPAT3	stable	56894
304	1.1833017483568	10.3105021844775	7.15086917312501	1.7347656491401e-06	9.13810046269795e-05	5.31608334347203	CANT1	stable	124583
305	1.94731081714832	6.45950314512208	7.14657179388832	1.74823081993335e-06	9.152180600182e-05	5.30841539449998	RADIL	stable	55698
306	1.05497198246434	7.20538921075101	7.14646207410324	1.74857603191795e-06	9.152180600182e-05	5.30821958319211	HAGH	stable	3029
307	0.97489327654775	6.16033025083478	7.13870007181655	1.77317877939839e-06	9.25148991727381e-05	5.29436273046078	UBXN8	stable	7993
308	1.28596286750344	7.95323321264484	7.13507505250316	1.78479205752997e-06	9.28261312199529e-05	5.28788831244969	ZBTB14	stable	7541
309	3.28739594583221	5.2054921761475	7.13208390298824	1.79443429613453e-06	9.30332102743562e-05	5.28254458311183	CSN1S1	up	1446
310	1.07785723210412	6.61152684901918	7.12407028631408	1.8205352797898e-06	9.40896142243564e-05	5.26822179250996	SMARCD1	stable	6602
311	1.90123507862845	10.8072154119764	7.1180479854952	1.84041048661897e-06	9.48186405880339e-05	5.25745200229903	CLMP	stable	79827
312	0.739108063949649	6.62520559697401	7.10380819601369	1.88830989131672e-06	9.67251888257873e-05	5.2319659332837	ERH	stable	2079
313	-0.958065490291975	6.10505632191519	-7.10355101431246	1.88918683377412e-06	9.67251888257873e-05	5.2315053662961	XAB2	stable	56949
314	-1.40798311301493	7.53875555384719	-7.10152915095119	1.89609581041258e-06	9.67774367830147e-05	5.22788423413643	CWC25	stable	54883
315	-1.14829717186808	8.94122964528481	-7.09840571359196	1.90682078815461e-06	9.70235283384553e-05	5.22228903834212	PTP4A3	stable	11156
316	1.21149685630239	8.50792780722695	7.0946077472499	1.919947086434e-06	9.72750107261039e-05	5.21548362475762	RNF2	stable	6045
317	-1.66229739404892	8.82439617331295	-7.09286195232105	1.92601233544329e-06	9.72750107261039e-05	5.21235471187647	VNN1	stable	8876
318	1.46596687605748	3.35589792190041	7.09185506720201	1.92951953128749e-06	9.72750107261039e-05	5.21054991538299	SMLR1	stable	100507203
319	0.788231686357672	6.92804576406859	7.07013982523097	2.00679918420288e-06	0.000100861604258026	5.17159075326382	PLPP1	stable	8611
320	-0.95876390701636	3.46588063608992	-7.05827192700152	2.05039000724539e-06	0.000102738291978896	5.15026991428128	PPP1R1C	stable	151242
321	-1.47907459219799	4.8736933247758	-7.05491029625539	2.06291565320522e-06	0.0001030517287551	5.14422700938346	SIAH1	stable	6477
322	1.23946939619791	4.81465633698872	7.04695030040848	2.0928938546764e-06	0.000104232456065475	5.1299115367074	LRRC39	stable	127495
323	-1.39267055104853	9.28276361102944	-7.04410899379113	2.10370408077104e-06	0.000104454309871517	5.1247994417786	DDX6	stable	1656
324	-0.985452718935849	3.71635309886265	-7.0408890485746	2.11602521406803e-06	0.000104464612564279	5.11900469148248	FAM171A1	stable	221061
325	-2.82414964156317	4.7813117321102	-7.04073305395609	2.1166240330943e-06	0.000104464612564279	5.11872391897946	MRPS2	down	51116
326	1.15921108940595	6.4378466839646	7.03816058647407	2.12652449342785e-06	0.000104639012124212	5.11409326534394	TMEM121	stable	80757
327	1.10655036164427	6.88466667281149	7.03607023205146	2.13460498860773e-06	0.000104723083545576	5.11032975248751	HACL1	stable	26061
328	-1.94765013384382	9.53171126450328	-7.03425728038603	2.14163904085211e-06	0.000104755469155966	5.10706517067697	MNDA	stable	4332
329	1.4751754967102	6.49759686214946	7.02546012029044	2.17611535972683e-06	0.00010612598200923	5.09121739865381	PEX11B	stable	8799
330	1.49491602438603	6.60749959486244	7.02035711510775	2.19637853995158e-06	0.000106692490686549	5.08201940361321	MT1B	stable	4490
331	-1.374267459712	4.4631722543079	-7.01927135476339	2.2007152018704e-06	0.000106692490686549	5.08006187287954	POLE2	stable	5427
332	-1.42274968325529	2.98481928580974	-7.01496635103174	2.21799786511118e-06	0.000107214102685595	5.07229865599429	RSPO2	stable	340419
333	-1.33924882220017	3.43336191997069	-7.01002139990012	2.23802413851954e-06	0.000107864887731873	5.06337812505828	LRRC45	stable	201255
334	-0.760092165103631	8.07798808644731	-7.00765857357539	2.24765959167975e-06	0.000107900349595002	5.05911441890514	ZNF106	stable	64397
335	1.14772471915043	6.8873329791487	7.00662439793308	2.25189047222913e-06	0.000107900349595002	5.0572480018964	ANKMY1	stable	51281
336	-1.05323897041203	6.5830880067211	-7.00238764539373	2.26931005557504e-06	0.00010841892663772	5.04960016050533	ZNF660	stable	285349
337	-1.83969185080807	7.97328596646252	-6.98850042310389	2.32739803962193e-06	0.000110682937031688	5.02451393839145	NOP10	stable	55505
338	0.952138347273205	12.2463894037597	6.98784745811817	2.33016709540396e-06	0.000110682937031688	5.02333372214856	SLC7A1	stable	6541
339	1.71870396607892	7.11815030864937	6.98441185959873	2.34479318186183e-06	0.000111056703008355	5.01712296024542	MALL	stable	7851
340	-0.985219591567488	6.52618394951543	-6.98111544560389	2.35891658405148e-06	0.000111157466815077	5.01116221257989	BOC	stable	91653
341	-1.30862728674497	10.7313494320389	-6.98075934560243	2.36044757641995e-06	0.000111157466815077	5.01051820027489	TCN2	stable	6948
342	1.05251187450724	9.855558444725	6.97667267991698	2.37809174433873e-06	0.000111668393766306	5.00312609465925	RASIP1	stable	54922
343	-1.55454350268139	9.6980219515045	-6.97253050208842	2.39611573343972e-06	0.000112194193957498	4.99563112091427	GSPT1	stable	2935
344	1.28202861208033	9.3355910507611	6.967422544745	2.41853812974333e-06	0.000112865910965661	4.98638523427766	CHP1	stable	11261
345	1.43487648427584	6.66198941120963	6.96614136225342	2.42419632314441e-06	0.000112865910965661	4.98406558288527	TREM1	stable	54210
346	-1.04225909879006	3.22364914709711	-6.95507875904358	2.47362992125009e-06	0.000114842112304365	4.9640262937601	PMEPA1	stable	56937
347	1.10482308591983	7.52232386393146	6.95254146844528	2.48511509741944e-06	0.000115050328524193	4.95942764751419	LAP3	stable	51056
348	-0.98066077057515	6.56728915528656	-6.94115266813237	2.53735489882033e-06	0.000117138842028405	4.93877488900711	TBKBP1	stable	9755
349	-2.01798557197348	8.35619919497799	-6.93816997269298	2.55122433295571e-06	0.000117449221042373	4.93336290099461	NUS1	down	116150
350	-0.871182741592066	7.04817461937098	-6.93627815303252	2.56006210375212e-06	0.000117526873394319	4.92992960164811	METTL1	stable	4234
351	1.07872347015488	7.92074733411311	6.92887167907824	2.59496968829234e-06	0.000118797567763467	4.91648327506238	MTMR11	stable	10903
352	0.970157784057717	10.813323913875	6.8984293517168	2.74373322522034e-06	0.00012525904321249	4.86113278652288	SCRN3	stable	79634
353	0.854468231430408	9.29379792171165	6.88582881248405	2.80788065714834e-06	0.00012783246149649	4.83818333949112	DALRD3	stable	55152
354	-2.33994014418777	8.7672374248478	-6.88294233996497	2.82279372075036e-06	0.000128111666093061	4.83292297034454	FIP1L1	down	81608
355	-1.46894566688963	5.80821800851702	-6.88162954252425	2.82960357723037e-06	0.000128111666093061	4.83053010353754	DHH	stable	50846
356	1.13963384896959	5.01721276827729	6.8751879810008	2.86326637152984e-06	0.000128993556843395	4.81878532328211	ARHGAP44	stable	9912
357	0.964898188677852	6.71802798322261	6.87490032161634	2.86477932752293e-06	0.000128993556843395	4.81826069994763	NECAP1	stable	25977
358	1.04745974922053	8.2971432725375	6.86126248220564	2.93747106240407e-06	0.000131545877140629	4.79337481168641	SPDYE3	stable	441272
359	1.09876731605008	6.45057291249772	6.85565819514441	2.96789666285946e-06	0.000132547232755694	4.78314053218943	EBPL	stable	84650
360	1.38436444658697	13.3543485547433	6.85344430031635	2.98000604026718e-06	0.000132727369300247	4.77909637894557	MICA	stable	100507436
361	1.06575482192147	6.73313274002975	6.85128662531942	2.9918573754009e-06	0.000132895070174902	4.775154244853	RNPS1	stable	10921
362	1.42710590468958	12.23765273079	6.84718928469723	3.01449775276061e-06	0.000133539812848034	4.76766644281769	LSM14A	stable	26065
363	1.56396149423636	7.75566372762644	6.84439627656268	3.03003297137746e-06	0.000133867182485453	4.76256089641172	CCDC9	stable	26093
364	-2.03766768056565	6.10264863504391	-6.83839333433538	3.06370494565195e-06	0.000134787889966851	4.75158387687089	TBATA	down	219793
365	-0.943551421904679	4.06150909477516	-6.83776083626648	3.06727537861894e-06	0.000134787889966851	4.75042698497867	LY6G6E	stable	79136
366	-1.32637456024289	6.89068878442574	-6.8345181866383	3.08564813795564e-06	0.000135030991158501	4.74449500401833	ANTXR2	stable	118429
367	0.973126340595354	11.0122424080675	6.83180553358951	3.10110588168334e-06	0.000135030991158501	4.73953141737058	KIF16B	stable	55614
368	1.75983221971464	5.06221982223615	6.83007288285942	3.11102133060614e-06	0.000135030991158501	4.73636047589052	NXPE4	stable	54827
369	0.946260884796918	11.3461177907395	6.82968260422783	3.11325932728465e-06	0.000135030991158501	4.73564616349006	TSEN34	stable	79042
370	2.50412223311186	8.32932277864888	6.8295730625745	3.11388777907343e-06	0.000135030991158501	4.73544566955799	NFIL3	up	4783
371	1.00560347517686	5.60776904271869	6.8248705433742	3.14099142375391e-06	0.000135847879077356	4.72683702870043	SEC61G	stable	23480
372	1.17503588100996	12.8726193159895	6.82087525743396	3.16421160919239e-06	0.000136492960097315	4.71952058267414	ARID3B	stable	10620
373	1.50480615426103	8.60283658228752	6.80901066426386	3.23422561871304e-06	0.000138784590192034	4.69777978935389	MNAT1	stable	4331
374	1.35548446002192	13.1138472826883	6.8075178278817	3.24314841420957e-06	0.00013880506298837	4.69504286888858	MRPS21	stable	54460
375	-1.35691271850728	6.73438044710152	-6.80357809076183	3.26681967749101e-06	0.000139455016622246	4.68781833785416	DNAJC12	stable	56521
376	-1.3132448676529	4.18054297793921	-6.80039403334986	3.28608183247344e-06	0.000139913872841194	4.68197791220903	CACNA1C	stable	775
377	-1.28322070248435	7.62237799663678	-6.79238735787987	3.33504248792284e-06	0.000141523808107839	4.66728505955356	MIER2	stable	54531
378	1.20287512306093	8.6014375296966	6.78983435747829	3.35081306661609e-06	0.000141523808107839	4.6625981751699	MT1X	stable	4501
379	-1.73238395377029	9.03443242350743	-6.78677129670076	3.3698368264899e-06	0.000141523808107839	4.65697366930698	ADGRF5	stable	221395
380	1.08652927666676	7.83970732537123	6.78638201031874	3.37226260047118e-06	0.000141523808107839	4.65625875069419	LAPTM4B	stable	55353
381	-1.66846795613854	9.40816661459252	-6.7859663344223	3.37485482122685e-06	0.000141523808107839	4.65549534410533	NPLOC4	stable	55666
382	-1.58925874519278	4.83864632647053	-6.7856488846209	3.37683588399307e-06	0.000141523808107839	4.6549123172352	GPR146	stable	115330
383	-1.27132439578582	3.68494253109408	-6.78447511318444	3.38417137732771e-06	0.000141523808107839	4.65275644823192	TRPM2	stable	7226
384	0.89074052765506	7.56773621282999	6.7826852891311	3.39538881163174e-06	0.000141632525683167	4.64946869292834	THRB	stable	7068
385	-1.98264487906633	9.8365660057363	-6.77458265678218	3.44665660092538e-06	0.000143407091737237	4.63457908805939	ACP2	stable	53
386	1.0065564030767	7.85275285877633	6.76851639127749	3.48556622363287e-06	0.000144464267958354	4.62342539276047	MMS22L	stable	253714
387	1.33849255089742	6.53440002154077	6.76788457631788	3.48964492725687e-06	0.000144464267958354	4.62226340698407	CNTD1	stable	124817
388	-1.22237265648015	5.80066838918787	-6.76631952050189	3.49976958710689e-06	0.000144519379809301	4.61938482919511	RAD51AP1	stable	10635
389	0.972877580449346	5.78610589195122	6.76341659805126	3.51863012827735e-06	0.000144793357899616	4.61404460756343	TIMM21	stable	29090
390	0.829390593028321	9.21386641228833	6.76258929307512	3.52402453056564e-06	0.000144793357899616	4.61252247429574	GNL3L	stable	54552
391	1.39606833154771	12.4021761187152	6.76048657312724	3.53777395440031e-06	0.000144995797856781	4.60865330168758	FZR1	stable	51343
392	1.40184841164086	11.0777213992696	6.75737058192197	3.55825169432162e-06	0.000145163329610383	4.60291846219343	SOWAHC	stable	65124
393	1.12873445612464	7.94521107459698	6.75717718319522	3.55952673154757e-06	0.000145163329610383	4.60256247474628	SLC35F5	stable	80255
394	0.851161128858386	10.7093781840853	6.75479283711134	3.57528531477325e-06	0.000145445084525491	4.5981731875205	PER1	stable	5187
395	0.863600846268596	5.2371524572935	6.74731377816374	3.62518811478768e-06	0.00014711102880626	4.58439986967701	NTN1	stable	9423
396	1.09544287772869	8.76482526661511	6.74061402921678	3.67050605800288e-06	0.000148583170106594	4.57205490311151	NIPAL3	stable	57185
397	1.2433943242365	9.69792150793736	6.73234509458096	3.7272515082657e-06	0.000150316433435154	4.55680967675624	NXF1	stable	10482
398	-0.877800800040586	8.11146170754258	-6.7304839725353	3.74014871396728e-06	0.000150316433435154	4.5533770212036	GAS6	stable	2621
399	1.05449420998508	5.87839711715607	6.73039565822063	3.74076186644222e-06	0.000150316433435154	4.55321412184183	PTEN	stable	5728
400	0.968191848566133	9.72330239487691	6.72301182867076	3.7923980720827e-06	0.000151697516478808	4.53959039158359	VIPAS39	stable	63894
401	0.762838061656623	5.61673370724148	6.72284238442748	3.79359168072956e-06	0.000151697516478808	4.539277662259	MLPH	stable	79083
402	0.813540166957068	4.63250993682482	6.71969382462988	3.81584213677519e-06	0.000152216906596845	4.53346587529757	TMEM167B	stable	56900
403	-1.33876540564473	3.72393398760832	-6.71442480140746	3.85338161955538e-06	0.00015334219592589	4.5237368405572	WASF1	stable	8936
404	1.11250603209465	7.46711589546502	6.71118656619853	3.87664291740033e-06	0.000153895232723368	4.51775559850121	GPHN	stable	10243
405	1.01856530389965	5.58498018328633	6.70449588196277	3.9251678263931e-06	0.000155264131906462	4.50539268777525	NDUFC1	stable	4717
406	-1.40131915209978	8.62939746368142	-6.70358598190962	3.93181558163564e-06	0.000155264131906462	4.50371089752772	SLC35D2	stable	11046
407	1.20467505098129	7.10713792359086	6.70254066091162	3.93946717401853e-06	0.000155264131906462	4.50177865909382	KIAA0513	stable	9764
408	-1.78007587674403	5.55760498593045	-6.70076427883919	3.95250554475431e-06	0.000155405331646022	4.49849472145981	FAM20A	stable	54757
409	-1.02466733514029	6.52540566054275	-6.69760956564911	3.97577133551164e-06	0.000155708709736225	4.49266159554005	LAYN	stable	143903
410	0.964279066965641	9.80628244311428	6.69715033943507	3.97916994762486e-06	0.000155708709736225	4.49181235851441	TSPAN3	stable	10099
411	-1.49225293661556	6.86966263304906	-6.69384681222288	4.00370765241375e-06	0.000156296758354917	4.48570232762135	MED11	stable	400569
412	2.2572622682288	13.9471326057154	6.68385185136226	4.07890982963698e-06	0.000158855173104464	4.46720665596083	S100A2	up	6273
413	-0.889564464690509	9.66541082442094	-6.67959161871873	4.11140872955498e-06	0.000158923456043487	4.45931875018735	DDX56	stable	54606
414	1.45717731796713	9.53133467725646	6.67881687595929	4.11734766545867e-06	0.000158923456043487	4.45788401936189	SERPINH1	stable	871
415	1.5066451446073	8.77825387464035	6.67870776888196	4.11818476220293e-06	0.000158923456043487	4.45768195921838	THAP9	stable	79725
416	-0.855585087330029	14.0066825592573	-6.67855692105174	4.11934239577276e-06	0.000158923456043487	4.45740259475267	TMEM184A	stable	202915
417	-2.91690347630614	8.19145438032443	-6.67662273307625	4.13421571146423e-06	0.000159123735873336	4.45382026335144	ADAP2	down	55803
418	-1.73410442041576	7.88298732879707	-6.66619088088588	4.21540139311299e-06	0.000161869443681804	4.43449008328686	SAPCD2	stable	89958
419	0.832261835467632	8.83907322827223	6.6642431017468	4.23074260802485e-06	0.000162079847932141	4.43087913168362	FDPS	stable	2224
420	-0.935639983807697	10.3746108148734	-6.66284533191337	4.24178755857934e-06	0.000162125066337794	4.42828749770771	NCKIPSD	stable	51517
421	0.838636757360733	13.3465744527555	6.66124883252683	4.25443950617712e-06	0.000162231353327195	4.42532705331881	BCL3	stable	602
422	1.71972540200934	10.139897345647	6.65488872599434	4.30523272529235e-06	0.00016378819407449	4.41352966815944	UBR7	stable	55148
423	1.8178120874803	5.43402150315981	6.64850410136203	4.35685589437316e-06	0.000164888986480825	4.4016809875314	PITX2	stable	5308
424	0.610972212395204	6.96216419530657	6.64600577451899	4.37723095308015e-06	0.000164888986480825	4.39704296961233	SH3RF1	stable	57630
425	-1.15813533847747	7.19195690782715	-6.64390235068225	4.39446215719439e-06	0.000164888986480825	4.39313737755354	CAMKK2	stable	10645
426	-0.658095129460646	4.83877401140036	-6.6438173655692	4.39515983316214e-06	0.000164888986480825	4.39297956573768	AKT1	stable	207
427	-1.06222591962928	4.44936863979102	-6.64308818152865	4.401150722214e-06	0.000164888986480825	4.39162547608177	LAMP3	stable	27074
428	-1.47283780214009	5.71752176312939	-6.64298242440436	4.4020203144661e-06	0.000164888986480825	4.39142907953366	SLC4A4	stable	8671
429	0.808915209276972	8.50185549961248	6.64269348722463	4.40439702251794e-06	0.000164888986480825	4.39089249982972	TM2D2	stable	83877
430	1.61251139217854	11.6661457122575	6.64059510657223	4.42169770969176e-06	0.000165160458769964	4.3869952793922	PTGFR	stable	5737
431	1.29978985141257	6.21813533697835	6.63746616887154	4.44762637854697e-06	0.000165752243835418	4.38118288694885	TXLNA	stable	200081
432	1.41105655071607	8.69382844524141	6.63303041420535	4.48465533683803e-06	0.000166542941812851	4.37294052199345	TMEM161B	stable	153396
433	-1.02917508080063	8.5634155750353	-6.63249934690192	4.48911002270114e-06	0.000166542941812851	4.3719535228225	CD248	stable	57124
434	0.797158338789558	7.01513763759296	6.62600258702975	4.54397966195485e-06	0.000168198886811324	4.35987590468059	COLEC11	stable	78989
435	0.713491601465956	7.26893956613234	6.62265787073123	4.57249938838863e-06	0.000168680872473674	4.35365565401693	AMOT	stable	154796
436	-1.3995726735554	9.45633229737835	-6.62174710919878	4.58029744163896e-06	0.000168680872473674	4.35196161185826	RGS5	stable	8490
437	-0.924773686524676	5.78767930122623	-6.62087339253913	4.58779129879722e-06	0.000168680872473674	4.35033636291742	SSBP3	stable	23648
438	-1.49094368996742	8.46687307705428	-6.61286542188427	4.65707190038282e-06	0.000170845930095517	4.33543521531529	CBY1	stable	25776
439	1.26997515250513	8.84155499260681	6.60920586287918	4.68909343474846e-06	0.000171637529176149	4.32862249965218	MAMLD1	stable	10046
440	-0.853417930186987	6.35335337064942	-6.60394413225318	4.73553557574116e-06	0.000172952282638458	4.31882379736951	NLRP1	stable	22861
441	1.49837158542875	11.7925822942922	6.60264629125604	4.74706414444968e-06	0.000172988911782773	4.31640627480719	COL13A1	stable	1305
442	1.35389697017729	6.69247867968476	6.60062627962898	4.76506571201617e-06	0.000173260741099526	4.31264306805785	TPRA1	stable	131601
443	1.12223617007106	8.88421375210848	6.59941670230895	4.77587893429014e-06	0.000173270574580703	4.310389391801	CTDSP2	stable	10106
444	-1.45320820334697	8.40950975469776	-6.59679268385651	4.79942452066629e-06	0.000173741281932049	4.30549962115651	STYX	stable	6815
445	-1.33273026677921	4.62602551272243	-6.59252887071489	4.8379416679075e-06	0.000174750706180351	4.29755205416729	ATP2B3	stable	492
446	-1.32799343633553	6.05532704020535	-6.58642553413185	4.89363582668149e-06	0.000175558001638986	4.28617118338929	RP1L1	stable	94137
447	0.716598079763158	9.10696918208243	6.58597187752806	4.89780203661202e-06	0.000175558001638986	4.28532503949063	TLN2	stable	83660
448	0.924882815439316	7.88157540579178	6.58304032348681	4.92481330078467e-06	0.000175558001638986	4.27985650374653	SNRPD2	stable	6633
449	-1.01606388432017	6.97088453532395	-6.58241473319699	4.93059748145715e-06	0.000175558001638986	4.27868936590307	DCPS	stable	28960
450	1.56640720991497	3.60760932389745	6.58094506968134	4.9442137062047e-06	0.000175558001638986	4.27594725629003	VIM	stable	7431
451	1.70865302488658	4.85585786501209	6.57758529603662	4.97548845108246e-06	0.000175558001638986	4.26967740864185	PDGFC	stable	56034
452	0.876423296026358	7.57250192194487	6.57733993867831	4.97778041786242e-06	0.000175558001638986	4.26921947155904	EEF1D	stable	1936
453	-1.54901561390964	5.87017498317664	-6.5773054888453	4.97810231329592e-06	0.000175558001638986	4.26915517340799	PLA2G7	stable	7941
454	0.818415732577139	8.42738018953638	6.57712687222539	4.97977163397839e-06	0.000175558001638986	4.26882179554275	UBAP1L	stable	390595
455	-1.27322929011686	5.70601866470679	-6.57512516804696	4.99851904299916e-06	0.000175558001638986	4.26508541654812	OAS2	stable	4939
456	0.926710010633301	7.2215745024095	6.57505719259871	4.9991569678762e-06	0.000175558001638986	4.26495852362553	ACAA2	stable	10449
457	0.93291771226834	7.67711418729817	6.57340941338903	5.01464667602012e-06	0.000175726477868637	4.26188233639838	ZNF250	stable	58500
458	-1.31193042859433	4.32299898378616	-6.57223225921637	5.02574286444826e-06	0.000175740604206824	4.25968450746021	DBF4B	stable	80174
459	0.88045019641734	6.84443445285058	6.56187303148291	5.12449857542377e-06	0.000178813448167918	4.24033459848871	SERTAD1	stable	29950
460	0.832374524030309	8.59284789080512	6.55755916472414	5.16621561674498e-06	0.000179808936063981	4.23227226011112	RGMA	stable	56963
461	1.32505231863053	5.9182745552844	6.55666477391366	5.17490883834883e-06	0.000179808936063981	4.23060036999387	IFI16	stable	3428
462	-1.20003786031129	5.18037343666693	-6.54760948631067	5.2637840134813e-06	0.000182511160889378	4.2136668573005	PRPF6	stable	24148
463	-1.31081033571752	6.99051574300143	-6.54518614757607	5.28783627850438e-06	0.000182959135236251	4.20913320213718	FMNL3	stable	91010
464	1.02431563771163	7.3239653540963	6.5418166052181	5.32146970647974e-06	0.000183736039130241	4.20282797287985	PRXL2B	stable	127281
465	-1.33550925936125	3.62717754386732	-6.53442275256177	5.39605313730419e-06	0.000185920614909003	4.18898662812622	LMLN	stable	89782
466	-1.4712009592395	3.82339275405884	-6.53270346686643	5.41355100148974e-06	0.000186133286003104	4.18576699961574	CTIF	stable	9811
467	-0.946547242787949	4.51057740458749	-6.52747144900203	5.46716275730061e-06	0.000187584175190471	4.17596665265406	RAD51	stable	5888
468	-0.696427047005066	5.97619839028744	-6.52576680744656	5.48474882203054e-06	0.000187795514354317	4.17277276575936	MGA	stable	23269
469	-1.38623337541336	6.90021620967475	-6.52434419915456	5.49947023430683e-06	0.000187908094180525	4.17010699207888	SLCO2A1	stable	6578
470	-0.84126341529036	5.68384434778465	-6.52136641098796	5.53041791909062e-06	0.000188262708355691	4.16452609314688	MRPS27	stable	23107
471	1.13320475259769	7.49941611942996	6.52114189162927	5.5327586331487e-06	0.000188262708355691	4.16410525331411	GINS3	stable	64785
472	-1.1643971411512	4.98060848004666	-6.51531101758461	5.5939097412415e-06	0.000189950220242364	4.1531733369082	ELN	stable	2006
473	0.777455456326832	7.14892327336076	6.51250451378895	5.62359264552662e-06	0.000190564422946866	4.14790988967006	FSCN3	stable	29999
474	-3.01403497634099	7.3182887159996	-6.50970029357292	5.65341477781439e-06	0.00019099673500155	4.14264960860647	LTV1	down	84946
475	-0.88873270006327	6.0590863002963	-6.50912127257088	5.65959293859171e-06	0.00019099673500155	4.14156331624306	ACTR8	stable	93973
476	-1.49351124028647	4.57061487506005	-6.50464159884961	5.70762866853203e-06	0.000192223108949434	4.13315746180811	RCAN2	stable	10231
477	-1.06516996880077	4.83984993796318	-6.50340773261355	5.72093368562525e-06	0.000192277188391106	4.13084168150091	UCP3	stable	7352
478	-0.676390125305737	7.50113225617547	-6.50090049994852	5.74806895509043e-06	0.000192794925054921	4.12613531974069	ZNF282	stable	8427
479	-1.48004474870694	8.99828086904149	-6.49961953597233	5.76198411263028e-06	0.000192868042548022	4.12373046008484	HNRNPA2B1	stable	3181
480	1.52040945510965	8.12830338969148	6.49810121427341	5.77852300443344e-06	0.00019302850727208	4.12087968775788	SERPINF1	stable	5176
481	-0.734122405455963	9.1562230691294	-6.4940131193182	5.82329959130414e-06	0.000194129672987999	4.11320233241572	NPW	stable	283869
482	1.3602270289759	4.20610068494376	6.49115986411923	5.85476440818999e-06	0.000194783508195552	4.10784257592227	MFSD8	stable	256471
483	-1.14525033145487	4.30614095983959	-6.48583038835672	5.91400987317096e-06	0.000196152333451439	4.09782822094121	NPTX1	stable	4884
484	1.0927260283312	9.22610757747242	6.48531444301172	5.91977836275716e-06	0.000196152333451439	4.09685851980413	COPB2	stable	9276
485	4.71611311024701	5.69849008539643	6.48088877757516	5.96949979239367e-06	0.000197101221419489	4.08853908795516	AMTN	up	401138
486	1.81473663327687	8.70527137710863	6.48058131994572	5.97297008122809e-06	0.000197101221419489	4.0879610214446	PLA2G4A	stable	5321
487	0.578846767957372	8.65085595759406	6.47786929877562	6.00367165753502e-06	0.000197101221419489	4.08286143447634	ALG2	stable	85365
488	0.883193430470257	6.9999351121884	6.47773210652735	6.00522909612336e-06	0.000197101221419489	4.08260343543106	FANCE	stable	2178
489	-2.11562246590716	10.5624553362044	-6.47745473302505	6.00837918656307e-06	0.000197101221419489	4.08208180817617	CD163	down	9332
490	-1.00551578872461	3.7012988362839	-6.47487622216273	6.03774518377901e-06	0.000197460860903067	4.07723215182353	MYL7	stable	58498
491	0.870585665668015	7.25711014691928	6.47438367125116	6.04337164796123e-06	0.000197460860903067	4.07630565628615	DENND3	stable	22898
492	-1.31374140884703	3.52638589486165	-6.47218724657517	6.06852798575081e-06	0.000197889399694077	4.07217373093116	SERPINI2	stable	5276
493	0.62540697615649	6.33458125838854	6.47040329819851	6.0890400956314e-06	0.000197902385337637	4.06881725547346	TBC1D5	stable	9779
494	1.09426537573832	7.46999428148776	6.47005881954983	6.09300924738938e-06	0.000197902385337637	4.06816907152237	FBLN2	stable	2199
495	1.36205368253361	8.64373659757493	6.46881318485396	6.10738412857671e-06	0.000197978023970726	4.0658250983587	SRSF7	stable	6432
496	-1.51805166104399	6.29994866592279	-6.46597780041512	6.14023647621037e-06	0.000198593939094336	4.0604887946667	AJM1	stable	389813
497	-1.86632883763252	8.74700751400268	-6.46509078448365	6.15055156671841e-06	0.000198593939094336	4.0588191625838	ADGRL1	stable	22859
498	-2.23580053911421	7.7120738909299	-6.45927370131021	6.21864562592397e-06	0.000200398903651099	4.04786689497738	SFTA3	down	253970
499	0.74797750705635	7.36542870029299	6.45050245169323	6.32280396485877e-06	0.00020329378622316	4.03134354318152	GALNT7	stable	51809
500	-1.93231434935182	5.96725105908312	-6.44963383609741	6.33321682666614e-06	0.00020329378622316	4.02970664607542	RALGAPA2	stable	57186
501	-0.935203116638296	9.29090051992029	-6.44625735882321	6.37386301218364e-06	0.000204199685390328	4.02334269659952	ARRDC2	stable	27106
502	-0.689322894630229	7.41993479791317	-6.44448781004592	6.3952729628494e-06	0.000204486986662315	4.02000682588909	F2R	stable	2149
503	0.724469633168636	11.6099995189723	6.44128045852998	6.43426950431051e-06	0.000205334406414259	4.01395934886915	C14orf93	stable	60686
504	1.10470688968006	6.01078031388342	6.429446795146	6.58029713379197e-06	0.000209587564716804	3.99163434876134	TEX9	stable	374618
505	-1.46209687680369	4.87614560835387	-6.42614106654171	6.62170146766819e-06	0.000210228868961079	3.98539433714105	CNPY3	stable	10695
506	0.766864246616011	8.7590878594145	6.42579791960427	6.62601485377785e-06	0.000210228868961079	3.98474651234928	RAB36	stable	9609
507	1.11008506581208	7.95240867297105	6.4186889907977	6.71603368664487e-06	0.000212674400077087	3.97132187635612	ZNF573	stable	126231
508	-1.20897262587865	4.85785841349196	-6.41345677527034	6.7830982858775e-06	0.000214385039093071	3.96143670757146	RUSC1	stable	23623
509	1.03635646480019	14.1997836901853	6.41152117518906	6.80808386173008e-06	0.000214761724121946	3.95777882097448	TKFC	stable	26007
510	1.42078411381134	11.9179668013411	6.40675072267531	6.87007155167285e-06	0.000216301965424796	3.94876139093094	ACBD5	stable	91452
511	-1.02064731312966	5.33192868490507	-6.40177584139288	6.93533976098894e-06	0.00021793940529991	3.93935412006343	RENBP	stable	5973
512	-1.21105093110339	7.36113223487236	-6.40019574875296	6.95620423776275e-06	0.000218177894365708	3.93636550828555	PRPH	stable	5630
513	1.05449303089854	10.9515400740866	6.39471157831254	7.02912719936484e-06	0.000220045153374402	3.92598993513796	KAT6A	stable	7994
514	-0.890175275282114	6.3993000595946	-6.39200941216743	7.06534914092557e-06	0.000220758580097171	3.92087611476387	TP53I11	stable	9537
515	0.905248027456758	14.1389433085974	6.38942196348179	7.10021485497687e-06	0.000221370833514903	3.91597843273737	HDLBP	stable	3069
516	-1.00616578621931	7.10582101626174	-6.38855897876741	7.11188318198167e-06	0.000221370833514903	3.91434471266429	IQGAP2	stable	10788
517	-1.57671983652917	5.39627170576379	-6.3874660570837	7.1266890229225e-06	0.00022141235178021	3.91227554752833	C14orf180	stable	400258
518	-1.18022180294431	10.4085601101586	-6.38444318037097	7.16780680757474e-06	0.000222269631853756	3.90655163541815	APLNR	stable	187
519	1.22031086553585	9.21082378868928	6.3746171847989	7.30317066325325e-06	0.000226040696517076	3.8879369255586	HIC2	stable	23119
520	0.801042679348483	9.10657472623962	6.37362430986652	7.31699535353973e-06	0.000226042892171852	3.88605523344602	C9	stable	735
521	0.926391615330108	7.17473156524462	6.36652734832599	7.41660670223322e-06	0.000228330834587251	3.87260106988134	MAP1A	stable	4130
522	-3.61751705707219	9.90385583452662	-6.36636923898455	7.41884184177621e-06	0.000228330834587251	3.87230125131968	LCN9	down	392399
523	-2.96482028280163	9.998888772013	-6.36021194205967	7.50643125600722e-06	0.000230594762042016	3.86062260149298	HLA-DRA	down	3122
524	-1.15786943604129	5.49434735685796	-6.35911634757413	7.52212850461289e-06	0.000230645861890509	3.85854401092666	GPM6A	stable	2823
525	-1.37490596019701	9.74984523406383	-6.34844697098864	7.6767874978722e-06	0.00023494972537715	3.83829298198202	CAMK4	stable	814
526	0.871529197162171	10.3281715303181	6.33556507890215	7.86792370561967e-06	0.000239905985346678	3.81382121034564	ZDHHC7	stable	55625
527	0.884662976850035	7.77498171113034	6.33445066767813	7.88468920851816e-06	0.000239971976188881	3.81170306681985	SMARCAD1	stable	56916
528	1.61732243620345	7.10325420825425	6.32940627724896	7.96104313335822e-06	0.000241847955446843	3.80211309915142	ARHGEF10	stable	9639
529	1.1163195283123	7.00774787978147	6.32552843831113	8.02026080827192e-06	0.000242920501627489	3.79473845797312	RPL13	stable	6137
530	0.993431627942845	8.16543071383354	6.32516005050248	8.02591009332074e-06	0.000242920501627489	3.79403777067728	CDH10	stable	1008
531	0.708422083207265	9.71184413274173	6.32385936166219	8.04588939363457e-06	0.000243077559162471	3.79156366026181	NUP98	stable	4928
532	-1.21805916754642	6.01908249405656	-6.32191322779359	8.07587946744571e-06	0.000243535924857743	3.78786137188546	PLCB2	stable	5330
533	1.00575730315541	7.0001720173798	6.32067530524492	8.09501625613513e-06	0.000243665919724507	3.78550609559534	AVEN	stable	57099
534	-1.43560976820107	4.94773180315344	-6.31950693111893	8.11312105299878e-06	0.000243764432369351	3.78328294572871	CCDC28B	stable	79140
535	1.10295228183687	5.24474015677003	6.31524829226141	8.17946799872293e-06	0.000245309409779218	3.7751781094041	TEX26	stable	122046
536	0.790899735884517	7.23298559998946	6.31340474342335	8.20836362460784e-06	0.000245727606867814	3.7716687694115	PRUNE1	stable	58497
537	0.883168365438244	6.78835282910119	6.3108298956041	8.24889886365289e-06	0.000246492096043882	3.76676654905171	TRUB1	stable	142940
538	-0.881641832424327	4.1863277640854	-6.30897409967394	8.27824292218517e-06	0.000246920004403109	3.76323274783249	POU6F2	stable	11281
539	0.986565188048818	13.8478759279256	6.3068215461574	8.31241499421654e-06	0.000247490109474545	3.75913325873385	SLC12A6	stable	9990
540	1.27300868434044	6.31339089782843	6.30242578668634	8.38265340572681e-06	0.000248927336915268	3.75075962404497	PPP1CC	stable	5501
541	2.390687909646	4.55620579041276	6.30190725819308	8.39097929121135e-06	0.000248927336915268	3.74977168314656	HAND2	up	9464
542	1.11609580510923	8.20450220684916	6.28981143586347	8.58765163354805e-06	0.000254004485859982	3.72671512792259	TBXA2R	stable	6915
543	-1.03887557915261	9.59591910561499	-6.2894845314338	8.59303280426832e-06	0.000254004485859982	3.72609171285712	TFF3	stable	7033
544	0.664261177789604	11.5970838682241	6.28489574442103	8.66893887401746e-06	0.000255788169469438	3.71733920601831	DNAJB12	stable	54788
545	1.37153995632894	6.54577995382158	6.27423025395269	8.84806154205416e-06	0.000260605540221613	3.69698484621998	TRADD	stable	8717
546	-1.02815715810874	7.08302956511171	-6.27217995057966	8.88293305461168e-06	0.000261164588108306	3.69307016590543	TCF25	stable	22980
547	0.708430591662913	7.90785296108292	6.27094558778339	8.9039957553577e-06	0.000261237782043189	3.69071309294128	SEC31A	stable	22872
548	2.26633215423848	8.36701376345326	6.27001410066765	8.91992457637173e-06	0.000261237782043189	3.6889342346489	INTS3	up	65123
549	-1.71534522786689	10.0419002235232	-6.26842430084836	8.94717909794252e-06	0.000261237782043189	3.68589791939342	CRISPLD1	stable	83690
550	0.913404162103909	14.2265183001598	6.26831806428304	8.94900342502681e-06	0.000261237782043189	3.68569500853533	ZCCHC14	stable	23174
551	0.82530106343921	7.62393526844411	6.26671457025674	8.97658600765056e-06	0.000261578352900243	3.6826321589281	RPL10	stable	6134
552	1.4275833780562	6.57463717334568	6.26436274952458	9.017200507208e-06	0.000262296797054803	3.67813927574617	VPS26A	stable	9559
553	0.666967645490635	7.79024275912616	6.25974391520689	9.09752037610434e-06	0.00026416563141568	3.66931328349764	INSC	stable	387755
554	0.79101130145048	8.16297811927033	6.25772297629145	9.13289669889598e-06	0.000264725145055301	3.66545059844059	RPS11	stable	6205
555	0.924304126423102	5.45153447789802	6.25133030463385	9.24574173084459e-06	0.000267054069150142	3.65322834145622	TMEM61	stable	199964
556	0.756074726251621	6.81017467827473	6.24768523750977	9.31073147988255e-06	0.000267787820639261	3.64625673314637	TOX4	stable	9878
557	-2.04909793254034	7.34093310827875	-6.24753596304082	9.31340304212993e-06	0.000267787820639261	3.64597118927861	HSDL2	down	84263
558	0.798636053447164	5.54793307923858	6.24716607359642	9.32002637089489e-06	0.000267787820639261	3.64526362250834	CASP5	stable	838
559	0.80584416297272	8.15673990373915	6.23942446220471	9.45977575449448e-06	0.000271002067943524	3.63045022320699	TTYH2	stable	94015
560	-0.873914869524812	3.39741676321772	-6.23914434114157	9.46487295403605e-06	0.000271002067943524	3.62991406184778	CLCA2	stable	9635
561	1.39353439306291	8.19748438340997	6.23454272570291	9.54901459677462e-06	0.00027235757674133	3.62110485256899	TMEM107	stable	84314
562	-1.02297477266692	5.0580289539964	-6.23429688039926	9.55353169705231e-06	0.00027235757674133	3.62063413022197	ANKRD27	stable	84079
563	-1.02822302482616	7.83683672560525	-6.23384011152593	9.56193013567066e-06	0.00027235757674133	3.6197595282417	GABRD	stable	2563
564	0.938394319373094	9.27361170343135	6.23148248583562	9.60540076992732e-06	0.000273122425006497	3.61524478469542	SDR39U1	stable	56948
565	0.906990574736911	5.2948751407108	6.22992389981829	9.63425088978287e-06	0.000273469625861108	3.61225974164952	SRRM5	stable	100170229
566	0.849953243256059	6.20242061089198	6.22887490739673	9.65371876053806e-06	0.000273549772119729	3.61025049537507	AASS	stable	10157
567	-0.944680521980354	4.23724218682984	-6.22602489722608	9.70681721606016e-06	0.000274361863255019	3.60479079869931	OAS3	stable	4940
568	-1.36913929691079	7.65823480302268	-6.22554620297777	9.7157654039806e-06	0.000274361863255019	3.60387366506606	STX6	stable	10228
569	0.646863667160588	8.95576156396264	6.2135284795672	9.94323566215802e-06	0.000280229673147991	3.5808384212111	ART1	stable	417
570	-1.40079858484667	7.61259881597383	-6.21244833207835	9.9639491171195e-06	0.000280229673147991	3.57876704436807	DHX9	stable	1660
571	-0.882352645339932	5.33266110035604	-6.21188810113034	9.97470999644506e-06	0.000280229673147991	3.57769263728364	CADPS2	stable	93664
572	1.0444830541662	11.7513536946307	6.20932664409296	1.00240639362161e-05	0.000281135649815209	3.57277973914834	COMP	stable	1311
573	-0.789364762729465	4.83094880453624	-6.20476551136189	1.0112574989237e-05	0.000283134872143288	3.56402919717381	EMC9	stable	51016
574	0.750713323814246	9.2804878867313	6.20186973190071	1.01691890202262e-05	0.000284235750930983	3.55847214535773	COPA	stable	1314
575	0.729907627850878	7.36554859335153	6.20083362652831	1.01895251305285e-05	0.000284320620577649	3.55648355924879	ASAP2	stable	8853
576	-1.85311532823698	10.1542828907124	-6.19689584500623	1.02671990038795e-05	0.000285896187609937	3.5489244630546	GPSM3	stable	63940
577	-1.26902718405449	6.81110464022002	-6.19621042525192	1.02807816779722e-05	0.000285896187609937	3.54760848956555	CYP2S1	stable	29785
578	1.15697107525452	8.59754796870352	6.19488875264718	1.03070253017044e-05	0.000286141825732283	3.54507075745565	RNF111	stable	54778
579	0.986458630063579	5.32636748360554	6.1935660549979	1.03333587868036e-05	0.000286389125904075	3.54253081556148	TNIK	stable	23043
580	-0.791253309973012	6.88385307070341	-6.19111231654368	1.03823948675364e-05	0.000287263736781079	3.53781832546956	PIK3R4	stable	30849
581	-1.42885610537313	3.56611978900361	-6.18779820846992	1.04490078382831e-05	0.000288620913986861	3.53145214579141	CHRND	stable	1144
582	-0.86285427400891	3.10003674790656	-6.18426845525671	1.0520442442965e-05	0.000289794667814175	3.524670058925	SLC30A10	stable	55532
583	1.12088179066004	8.85202850700491	6.1839571383181	1.05267670632834e-05	0.000289794667814175	3.52407181036906	MPP3	stable	4356
584	1.07968115594289	6.47586174397788	6.18269980903461	1.05523506971885e-05	0.000289865028354749	3.52165550179708	MCM4	stable	4173
585	-2.21464183553253	11.1299775132541	-6.18176804599154	1.05713513960448e-05	0.000289865028354749	3.51986471877334	MON1B	down	22879
586	0.886112845780922	4.46041143850828	6.18123515858145	1.05822340744052e-05	0.000289865028354749	3.51884049282359	SH3BGR	stable	6450
587	-1.30020117594748	5.70538580043192	-6.16435162617252	1.0933109824793e-05	0.000298977803611435	3.48636955811155	APOL1	stable	8542
588	1.05955683629254	5.36353783020838	6.16259043047631	1.09703990479853e-05	0.00029933954587969	3.48298011015223	WDR7	stable	23335
589	-1.31293733608901	10.3927848367218	-6.16200773744445	1.09827652062947e-05	0.00029933954587969	3.48185861453677	SLC40A1	stable	30061
590	1.01396203429507	12.9560820435466	6.15943098178177	1.10376235882897e-05	0.00030033666171116	3.47689863315191	KLHL2	stable	11275
591	-0.973223955066538	4.12362865995091	-6.15782498035197	1.1071958427316e-05	0.00030042505859836	3.4738067885802	ASCC2	stable	84164
592	0.687222812908073	6.80362056618874	6.15703886823139	1.10888051019722e-05	0.00030042505859836	3.47229325056436	LY75-CD302	stable	100526664
593	1.17788331850891	9.11263599345626	6.15671697674017	1.10957110172926e-05	0.00030042505859836	3.47167347346294	POLI	stable	11201
594	-1.23418961748538	6.68869886440554	-6.15314045156989	1.11727428674168e-05	0.000302013205634861	3.46478619289933	ESAM	stable	90952
595	0.628679699456733	6.89563368182199	6.14680802001823	1.13104937111565e-05	0.000304873021995694	3.45258757669069	TSPAN10	stable	83882
596	-1.13568004903526	3.73346225586687	-6.14657299483628	1.13156400010571e-05	0.000304873021995694	3.45213472480977	DEF6	stable	50619
597	1.60008832129436	7.81769826797371	6.14307776977463	1.13924610270883e-05	0.00030644042058952	3.44539915001824	C14orf132	stable	56967
598	0.908202377426824	8.26324172452413	6.14130890261417	1.14315443846382e-05	0.000306989267910995	3.44198976392325	ABHD17A	stable	81926
599	-1.8210680546283	5.122473936429	-6.13956316436472	1.14702528981678e-05	0.000307526274684156	3.43862453626298	CYP39A1	stable	51302
600	1.07125923672321	9.20976426901768	6.13741254248786	1.15181256875835e-05	0.000308306833347614	3.43447824678127	KCTD5	stable	54442
601	-0.828943526986611	2.84617081785907	-6.13621681455914	1.15448320406306e-05	0.000308510897854872	3.43217266967285	CCDC175	stable	729665
602	0.712244350849888	4.68904334075165	6.13539195266103	1.15632925511774e-05	0.000308510897854872	3.43058207420312	GULP1	stable	51454
603	-1.3558361326564	8.78017197575748	-6.13325607258839	1.16112360388118e-05	0.000309287948618917	3.42646298596156	TCTA	stable	6988
604	1.33646545775576	9.26212633881866	6.13050388855781	1.16733172898639e-05	0.000310347804668965	3.42115442047831	MGST3	stable	4259
605	0.825650371265677	9.85902401095019	6.12982023919169	1.1688791669613e-05	0.000310347804668965	3.41983559855998	RPS7	stable	6201
606	-1.35376787790456	5.24851878361357	-6.12574667522837	1.17814381884472e-05	0.000312303123592143	3.41197599437065	VIT	stable	5212
607	0.800979063414835	9.03502463076556	6.11910360391285	1.19341588224562e-05	0.000315842029383361	3.39915386180021	ATXN2	stable	6311
608	-0.864971943756707	5.56293435030075	-6.11792132386711	1.19615530195594e-05	0.0003160580769718	3.396871249007	NPM2	stable	10361
609	0.98416765095114	8.62360557228548	6.11559111162584	1.20157363958726e-05	0.000316980140716156	3.39237177820557	TXNDC16	stable	57544
610	0.826112792229425	7.29418366720915	6.11252630137449	1.20873883399551e-05	0.000318359338729426	3.38645272062802	PCBP2	stable	5094
611	1.33970868743487	12.2260578520927	6.11097881022571	1.21237349907702e-05	0.00031838435885038	3.38346356805078	POMT1	stable	10585
612	1.17771650902109	7.83654934738176	6.11083650868653	1.21270829717273e-05	0.00031838435885038	3.3831886802364	MINPP1	stable	9562
613	-0.938217544754044	5.99266668212734	-6.10665135375835	1.22259780518415e-05	0.000320468818631602	3.37510286261454	PGS1	stable	9489
614	0.984233787749004	3.30188396254654	6.10533064085464	1.22573595329701e-05	0.000320779783319049	3.3725507172302	PET100	stable	100131801
615	-1.10969653434325	4.86387707764233	-6.10344609642728	1.2302282731333e-05	0.000321443587741586	3.36890861116283	HRH2	stable	3274
616	0.640240391672659	7.08497671097762	6.09712852334764	1.24541269523649e-05	0.000324894565812885	3.35669561116301	DNAH7	stable	56171
617	-1.03751580552889	9.56162588486036	-6.09532951905919	1.24977204723766e-05	0.000325452188883242	3.35321681684665	ATP2B2	stable	491
618	-1.12722198769256	7.110498676576	-6.09416544225269	1.2526012588637e-05	0.000325452188883242	3.35096556748835	PYCR2	stable	29920
619	0.891774367401113	5.12629994125229	6.09248680557776	1.25669275696278e-05	0.000325546671107923	3.34771886699115	ANKRD55	stable	79722
620	0.962682836744644	9.58329006576484	6.09202676719395	1.25781646579575e-05	0.000325546671107923	3.34682902612069	SLC16A5	stable	9121
621	0.978551409632694	9.37058085577456	6.08976219433659	1.26336319195078e-05	0.000326412520734996	3.34244829799445	SFMBT1	stable	51460
622	-1.65573466528406	10.1475041324704	-6.08904138363393	1.26513401708666e-05	0.000326412520734996	3.34105377096904	ACTL7A	stable	10881
623	-0.842915096613665	6.44711803939293	-6.08778943402647	1.26821580950372e-05	0.000326694777887047	3.33863149985046	C20orf96	stable	140680
624	1.7739712503131	9.6446970535492	6.08598017972089	1.27268320069397e-05	0.00032733252587489	3.33513057846574	DZIP1L	stable	199221
625	-0.84673083813544	4.37634497679594	-6.07904379898638	1.28996198188259e-05	0.000331258205816255	3.32170449320012	PACSIN3	stable	29763
626	-0.895125195958677	6.71345634468005	-6.07609278218679	1.29738655652912e-05	0.000332645055484493	3.31599050651935	ZC3HAV1L	stable	92092
627	0.983699390326168	8.24481090180415	6.07396831248851	1.30275897204143e-05	0.00033350223840344	3.3118762102105	TMEM101	stable	84336
628	-1.88081986960134	4.56422403603822	-6.06999967727243	1.31285675462374e-05	0.000335564553067515	3.30418881570979	PRB4	stable	5545
629	2.05325771228935	6.36234482963716	6.06386985338761	1.32861298523978e-05	0.000339064509509563	3.29231090858261	IGDCC4	up	57722
630	-1.22590892514019	3.94748858426509	-6.05935135396722	1.34035268927651e-05	0.000341530177492394	3.28355203386657	NELL2	stable	4753
631	-1.1597176509568	6.15099642586336	-6.05352467019382	1.3556499643807e-05	0.00034489329976156	3.27225321899518	BET1L	stable	51272
632	-1.18096082305842	9.27679808600235	-6.05238367052743	1.35866662628373e-05	0.00034494612338607	3.27004010972011	IFI44	stable	10561
633	0.732731845057244	6.9194654258263	6.04336732906762	1.38275050019242e-05	0.000350161856250576	3.25254559488332	ABHD8	stable	79575
634	1.21263950029517	4.71605600747105	6.04128476544293	1.38837587175638e-05	0.000350526279484206	3.24850320519688	CRADD	stable	8738
635	0.958668446634573	6.52878848936834	6.04125546928607	1.38845517459214e-05	0.000350526279484206	3.24844633528452	AFG1L	stable	246269
636	-1.23869361563006	3.37620476826228	-6.0395946069307	1.39295870003342e-05	0.000351123868635725	3.24522206709525	IL3RA	stable	3563
637	0.966498200837807	7.49316501305939	6.03749733619852	1.39866718316189e-05	0.000352022896711572	3.24115005609356	IRX5	stable	10265
638	-1.23146924982284	4.03797144184869	-6.0326683505705	1.41190327358247e-05	0.000354810860876572	3.23177194835224	ZNF418	stable	147686
639	-0.544740166438602	5.90819988632048	-6.03028908242127	1.41847238014684e-05	0.000355917459049059	3.22715014197318	SERPINA3	stable	12
640	1.63492884906305	6.54317266853308	6.02403666833919	1.43588638459834e-05	0.000359737694068196	3.21500097350079	EPS15L1	stable	58513
641	-0.868431603750289	10.2141432361765	-6.02135254843529	1.44342984489478e-05	0.000361077161352294	3.20978379505677	RBFOX1	stable	54715
642	-2.06817645651201	8.97844028310369	-6.02010051922993	1.4469625691634e-05	0.00036141078760183	3.20734986755689	FAT3	down	120114
643	1.62583450217337	9.06178255630477	6.01409431694374	1.46403451446389e-05	0.000363834455422544	3.19567095007184	UBE2O	stable	63893
644	-1.58959466369136	13.4637893549958	-6.01366379401423	1.46526620566896e-05	0.000363834455422544	3.19483362146268	CRTAC1	stable	55118
645	-1.5363979503929	5.50631627851878	-6.01357471001844	1.46552120164116e-05	0.000363834455422544	3.19466035793219	TRPC4	stable	7223
646	0.965404520908026	8.45471028632383	6.01074742943215	1.473637974911e-05	0.000365297739331256	3.18916089467232	CDC7	stable	8317
647	-1.29957893116853	6.48343955105322	-6.00985284037923	1.47621590760395e-05	0.000365385669299262	3.18742056705955	MMP17	stable	4326
648	-0.914273441767211	4.85202714470339	-6.0061791736121	1.48685132670804e-05	0.000367464685029273	3.1802727087218	ENTPD6	stable	955
649	0.859266670904173	14.4971908691904	6.00310536853966	1.49581104048708e-05	0.000369123940696774	3.17429060442302	C1QL4	stable	338761
650	0.996471067316323	5.70873010749308	6.0017403277456	1.49980784212113e-05	0.00036955535060361	3.17163361388851	ZNF502	stable	91392
651	1.161749761666	5.91690944009808	6.00011558824546	1.5045794434182e-05	0.000369812475817842	3.16847080438707	CDC123	stable	8872
652	0.837989586039121	7.41568188449781	5.99983188167685	1.5054142541657e-05	0.000369812475817842	3.16791848873302	SENP1	stable	29843
653	-1.14678098455738	4.92429960485002	-5.9974893357192	1.51232557460072e-05	0.000369812475817842	3.16335764159146	FAM221A	stable	340277
654	0.855482956269682	15.473172655565	5.99708718513764	1.51351535605938e-05	0.000369812475817842	3.16257459554332	PTBP3	stable	9991
655	0.987730887633808	5.51386353417078	5.99680449969653	1.5143522739605e-05	0.000369812475817842	3.16202415258315	MAB21L3	stable	126868
656	-1.43759231631701	3.61035906874249	-5.99465490067022	1.5207320590098e-05	0.000370819456822344	3.15783811777453	SORCS2	stable	57537
657	-1.51435475556659	5.69347219764242	-5.99313446959234	1.52526132718558e-05	0.000370976059027128	3.15487692165024	CCL21	stable	6366
658	0.792301602592504	8.25160167109775	5.99292421869653	1.52588874902548e-05	0.000370976059027128	3.15446741190233	NUP88	stable	4927
659	-0.88696326861927	5.97901241285294	-5.99123430417698	1.53094143045841e-05	0.000371654688472436	3.15117571668401	CACNA2D1	stable	781
660	0.95612424058916	7.44209696953303	5.98763618653204	1.54175721019311e-05	0.000373728314889732	3.14416585430858	YOD1	stable	55432
661	1.53177751106709	7.76284180109401	5.9868536150534	1.54412003489671e-05	0.000373749819934129	3.14264101608059	NRK	stable	203447
662	1.21872092287026	7.66444782281418	5.9843074011503	1.55183380124202e-05	0.000375064537109009	3.13767915636308	PTK2B	stable	2185
663	-0.922048742051172	5.36462711153816	-5.98253568420288	1.55722474103016e-05	0.000375814810849202	3.13422606108759	BROX	stable	148362
664	-2.87490041899326	8.96452793955821	-5.97584748279491	1.57775070759463e-05	0.000379653482859703	3.12118688707095	AIF1	down	199
665	1.06863847412314	10.7933351432353	5.97499675904997	1.58038155786545e-05	0.000379730568764893	3.11952790401583	ECM2	stable	1842
666	0.683431778459912	7.27064645402622	5.9739159821381	1.58373039119598e-05	0.000379979693128553	3.11742015789261	SMCO4	stable	56935
667	-1.65414154124643	7.03544106033122	-5.97223264341073	1.58896091785034e-05	0.000380678902111813	3.114136975393	ARSI	stable	340075
668	-1.1041195340191	3.96834665833988	-5.9709274147636	1.59302886776579e-05	0.000380717274461254	3.11159099701111	PYCR3	stable	65263
669	1.11016173426905	6.81509467491275	5.97068855793592	1.59377446808943e-05	0.000380717274461254	3.11112505827755	ZFYVE1	stable	53349
670	-1.50785522667838	6.69541564111745	-5.96966913633089	1.59696069080558e-05	0.000380717274461254	3.10913638352318	OR2Z1	stable	284383
671	0.857503870124602	8.42826965415893	5.96921344401525	1.59838709691674e-05	0.000380717274461254	3.10824737968475	SLITRK6	stable	84189
672	1.14551753536966	5.13797811459776	5.96423005718683	1.61407237289162e-05	0.000383896952944628	3.09852354364992	C2orf76	stable	130355
673	0.720852970260513	6.8456427440131	5.95784766933466	1.6343938964858e-05	0.000388168550415376	3.08606505027871	PRPSAP1	stable	5635
674	3.00801630439742	10.9632408701988	5.9552682195199	1.64268179830922e-05	0.000389573958949669	3.08102838876351	SULF1	up	23213
675	0.798552483816022	6.78015592724942	5.94501796728674	1.67604840453816e-05	0.000396914344792287	3.06100484845834	NUTM2G	stable	441457
676	-0.71515071724479	4.59037344779909	-5.9441710420847	1.67883648562746e-05	0.000397002555989744	3.05934977959916	NXN	stable	64359
677	-0.740433463841893	3.82089848316637	-5.94072274185385	1.69023792669044e-05	0.000399124429959158	3.05261009208314	ENDOU	stable	8909
678	-1.14532443681531	3.87169074187935	-5.92353739762362	1.74826545315383e-05	0.000412234472346961	3.01899778423892	LY6G5B	stable	58496
679	-1.45446950540363	5.26140318318201	-5.91904020485797	1.76378804099183e-05	0.000415298803061616	3.01019536911937	PRKACA	stable	5566
680	-0.81715641094166	6.6256039494367	-5.91614937291245	1.77384128235871e-05	0.000417068404514526	3.00453568620609	BRD9	stable	65980
681	-2.05087260012054	4.32008462719075	-5.91524479431662	1.77699922916624e-05	0.00041721403330496	3.00276447041325	INSM1	down	3642
682	0.625118025080377	7.70884702326029	5.91247776116419	1.78669527655895e-05	0.000418892109418636	2.99734578930094	ZNF428	stable	126299
683	-0.675286446520611	6.08496611266886	-5.91148938503647	1.79017192377165e-05	0.000419083633946924	2.99541000593854	GPR176	stable	11245
684	-1.0960844295124	8.53184857683932	-5.9107968589331	1.79261207584233e-05	0.000419083633946924	2.99405358218864	GABRB1	stable	2560
685	1.44328156870398	9.13017801017688	5.90985561155489	1.7959341259754e-05	0.000419263882960308	2.99220989579605	SQLE	stable	6713
686	0.828608559197461	6.74290048352836	5.90642885144907	1.80808245183076e-05	0.000421501207033172	2.98549667080521	AMZ2	stable	51321
687	-1.78197227449207	3.14862444114821	-5.90418548356022	1.81608148991777e-05	0.000422766278849837	2.98110093755658	KCNN2	stable	3781
688	-1.03057340580547	6.36165391353276	-5.90126331363018	1.82655580164058e-05	0.00042460317680287	2.9753741356571	RAB1B	stable	81876
689	0.953817466148391	6.52285018511091	5.90006899918609	1.83085470181272e-05	0.000425001370399605	2.97303321981275	RPLP0	stable	6175
690	0.663618253945097	11.5951850205931	5.89800364117043	1.83831360451766e-05	0.000425691698271557	2.96898456934595	AXL	stable	558
691	2.30849020759982	12.3068122416924	5.89697095639922	1.84205485269751e-05	0.000425691698271557	2.96696002101872	VEGFA	up	7422
692	1.04959649372202	10.7550188607023	5.89561340686252	1.84698501375964e-05	0.000425691698271557	2.96429837005342	NRN1	stable	51299
693	-1.43695303219808	7.93039337381494	-5.89509922901068	1.84885589458606e-05	0.000425691698271557	2.96329019437179	ST8SIA4	stable	7903
694	-1.3604562560133	8.95214707634468	-5.89497064090646	1.84932407980619e-05	0.000425691698271557	2.96303805941307	TET3	stable	200424
695	1.1328449139842	9.43537101806157	5.89435977577833	1.8515498954261e-05	0.000425691698271557	2.96184024801698	RNF145	stable	153830
696	0.986885225529121	16.9115092820344	5.89424741025988	1.85195962436363e-05	0.000425691698271557	2.96161991135596	UBQLN2	stable	29978
697	-0.967825820920191	9.50057826032323	-5.89220931389949	1.85940761992294e-05	0.000426806763036781	2.95762313433711	MAPK11	stable	5600
698	1.16336492997652	9.41961668553862	5.89011767602534	1.86708348419144e-05	0.000427970949270381	2.95352078936328	MN1	stable	4330
699	0.923626297206536	11.0377590178832	5.88608398140807	1.88197893389036e-05	0.000430784453739389	2.94560784093745	DESI2	stable	51029
700	1.05159143064635	7.74213689847888	5.88361484740149	1.8911574157725e-05	0.000432283339752727	2.94076304963539	HEATR5B	stable	54497
701	0.915861690467091	8.04057994386246	5.8812620702471	1.89994642988926e-05	0.000433689160767084	2.93614581793432	CCT2	stable	10576
702	1.51279053325136	12.3527733331504	5.87854631261188	1.91014391708222e-05	0.000435412139767633	2.93081534303655	SCN4B	stable	6330
703	0.771997528395788	10.2347830968684	5.87707479583397	1.91569298383852e-05	0.000435622542822225	2.92792665111415	USP10	stable	9100
704	1.00387744778316	6.6809835720603	5.87689606544678	1.91636810745646e-05	0.000435622542822225	2.92757577122067	LIPT2	stable	387787
705	1.51002953957289	7.08099494168095	5.87130564698882	1.93760960486574e-05	0.000439842732817244	2.91659864826695	GRN	stable	2896
706	-0.726504945349978	5.78068624157898	-5.86961161460868	1.94409423369236e-05	0.0004407060514584	2.91327150066418	PRR14L	stable	253143
707	1.11702375945346	10.5102555528174	5.86763266475785	1.95169792648481e-05	0.00044182032261402	2.90938428503891	PPARGC1A	stable	10891
708	-1.08897855346278	12.8893659920469	-5.85928409728497	1.98411549640711e-05	0.000448541102936051	2.89297967028043	INO80	stable	54617
709	-1.47058352044651	5.07026222258091	-5.85666090312143	1.994415906554e-05	0.000450250349233722	2.88782330198936	TMEM63B	stable	55362
710	-0.912882826265585	8.72296573405184	-5.85317640380207	2.00818391850832e-05	0.000452736662560827	2.88097248268019	SPINDOC	stable	144097
711	0.961049280074381	6.02364476442826	5.8500742604893	2.02052381854375e-05	0.000454894643257076	2.8748720660157	STAG3	stable	10734
712	1.41003488150331	7.13290390346584	5.84854756991191	2.0266255350875e-05	0.000455010890094678	2.87186933975926	TSPO	stable	706
713	-0.9839521639225	10.3080516045813	-5.84813709417301	2.02826932792156e-05	0.000455010890094678	2.87106195551794	KLHDC8B	stable	200942
714	-0.917388200746441	11.8835118705773	-5.84778479240618	2.02968125596134e-05	0.000455010890094678	2.87036897880169	FGF21	stable	26291
715	0.975661606349299	5.14781850392235	5.84717828520527	2.0321143494341e-05	0.000455010890094678	2.86917594247801	ABCC5	stable	10057
716	-1.37962639392243	5.81909018652119	-5.84401025788833	2.04487244909246e-05	0.000456671220083697	2.86294345722778	ITPKB	stable	3707
717	0.986012587775213	7.89651885377682	5.84315926071953	2.04831362247909e-05	0.000456771158554191	2.86126905957066	MRPL52	stable	122704
718	1.03991629755584	11.5739159529064	5.84197953162209	2.05309399030113e-05	0.000457216798517602	2.85894770140687	TTC8	stable	123016
719	0.921484569671478	7.52005789344566	5.83922370660373	2.06430582089143e-05	0.000459091558407992	2.85352434188249	TOMM7	stable	54543
720	-3.17438176547408	7.51987809891477	-5.83840669808246	2.06764189454411e-05	0.000459212088335573	2.85191630882618	SIGLEC5	down	8778
721	1.00083442409374	6.73819119893241	5.83740019910689	2.07175937237475e-05	0.000459329303408292	2.84993520122806	CAPN15	stable	6650
722	-1.2315834547117	5.62609843406558	-5.83691206824341	2.07375931322758e-05	0.000459329303408292	2.84897435789786	N4BP2	stable	55728
723	-1.22513396907367	9.46205805873311	-5.83562080760354	2.07905941581987e-05	0.000459482947042268	2.84643247279084	LRP3	stable	4037
724	-0.896688255600925	3.47583954964336	-5.83538118855865	2.08004449406417e-05	0.000459482947042268	2.84596075154621	RAX	stable	30062
725	1.11687636071428	7.37467197718949	5.83101993321882	2.0980582257059e-05	0.000462840093147336	2.83737374088002	DDX3X	stable	1654
726	0.625746092917217	6.31394610434972	5.82809792751942	2.11021740879211e-05	0.000464898433156813	2.83161912203923	MAS1L	stable	116511
727	0.844429729014057	9.71591712225044	5.82713750726221	2.11422983613676e-05	0.000465158866893007	2.82972741989631	ANKHD1-EIF4EBP3	stable	404734
728	-1.39734815666859	8.91334779632001	-5.82427989231189	2.12621502483103e-05	0.00046717037343714	2.82409817511426	RPP25	stable	54913
729	1.41521863960729	7.30532722075449	5.82024934034569	2.1432391296716e-05	0.000470282177518729	2.81615653739852	SQOR	stable	58472
730	-1.14841264076893	3.22262411253826	-5.81903997260447	2.14837464030862e-05	0.000470307570526672	2.81377323431863	PTGER3	stable	5733
731	1.27409125602218	9.67437201965909	5.81887454706263	2.14907809836039e-05	0.000470307570526672	2.81344721508689	CAPRIN1	stable	4076
732	-0.751706286902213	5.89203152327662	-5.81735422411673	2.15555429880792e-05	0.000471097538575907	2.81045080860983	ZNF625-ZNF20	stable	100529855
733	-1.67405946749032	4.32250608411869	-5.81610638849183	2.16088483786529e-05	0.000471635356046693	2.80799122254939	OR4S1	stable	256148
734	0.758340264781983	10.780522291931	5.81187421234506	2.17906562970588e-05	0.00047497272711162	2.79964774593399	PPP1R7	stable	5510
735	-0.965275635937881	3.54167822457026	-5.80521493444003	2.20799353712551e-05	0.000480640712353084	2.7865146640102	IQCA1L	stable	392843
736	0.638712100546591	6.37208388154271	5.80290800300498	2.21810714466047e-05	0.000482143383432268	2.7819637080774	GRWD1	stable	83743
737	-1.06801162118561	8.31280394565874	-5.802303802702	2.22076386527671e-05	0.000482143383432268	2.78077166885666	TMEM242	stable	729515
738	-0.870341062229484	6.45861945893525	-5.80059755203867	2.22828416227948e-05	0.000483137865528538	2.77740511557505	PPP1R13B	stable	23368
739	-1.01504537728937	7.2520799647554	-5.79543344784961	2.25120567833331e-05	0.000487154803015969	2.76721366797146	TCP11L2	stable	255394
740	1.07633141066258	12.1813892704219	5.79508994483283	2.25273897348425e-05	0.000487154803015969	2.76653563608324	CLIC1	stable	1192
741	-0.838408305176806	3.33767004315538	-5.79316229008257	2.26136348911823e-05	0.0004883772528733	2.76273040318659	TULP1	stable	7287
742	1.0890241235069	11.5282046926495	5.78937043830882	2.27842829591487e-05	0.000491076514938763	2.75524379757131	SPECC1	stable	92521
743	1.06846931993383	4.82827400547848	5.78905850328396	2.27983803406314e-05	0.000491076514938763	2.75462783223991	GCK	stable	2645
744	0.867035566838632	9.64400714140675	5.78838137565358	2.28290130105418e-05	0.000491092707890385	2.75329069260226	PRELP	stable	5549
745	1.37052893340405	7.39540955205191	5.78622755568222	2.29267330050459e-05	0.000492550139788142	2.74903709922254	ATAD2	stable	29028
746	1.67189487017996	3.8059570273703	5.78377472014808	2.30385459623036e-05	0.000493339072755037	2.74419224606097	NT5C3A	stable	51251
747	-1.36614348350884	5.12429578186001	-5.78377408730484	2.30385748831548e-05	0.000493339072755037	2.74419099596525	NKAPL	stable	222698
748	1.00331791746601	4.82271239796683	5.7834474266828	2.30535082370471e-05	0.000493339072755037	2.74354571542878	PCDHB15	stable	56121
749	-1.25471392296411	11.9787333759431	-5.78094980118641	2.31680186991347e-05	0.000495100351686218	2.73861148653078	HCN2	stable	610
750	-0.547548028019043	6.83246105145315	-5.78034009419793	2.31960615027921e-05	0.000495100351686218	2.73740684633137	CDKL1	stable	8814
751	-1.49369103615468	3.39684786012863	-5.76872624509311	2.37369752814185e-05	0.000505988571660328	2.71445138485573	APBA1	stable	320
752	-0.991306507826286	12.5893446305028	-5.76681239324147	2.38273555740603e-05	0.000507257239455545	2.71066687107669	LSR	stable	51599
753	1.05965784477638	6.20262263025484	5.76186692888357	2.40625513072698e-05	0.000511601592153919	2.70088535874845	SNAPC2	stable	6618
754	-0.697083391323253	3.93094767628378	-5.76097265082539	2.41053366210391e-05	0.000511849105125036	2.69911625151951	ADRM1	stable	11047
755	-1.57144359925405	6.94227269561128	-5.75580977565333	2.43538871807216e-05	0.000516459530084077	2.68890076980685	NXPH3	stable	11248
756	0.833833116408708	7.98808558658962	5.75379313089737	2.44516897826806e-05	0.000517585181408785	2.68490961972458	KLHL12	stable	59349
757	-0.834890398820901	6.63010524224191	-5.75341746443302	2.44699535110816e-05	0.000517585181408785	2.68416607882958	SLC38A7	stable	55238
758	0.7589802499247	8.26162883508999	5.75193467153107	2.45421799302405e-05	0.000518435595356062	2.68123107170854	SLC41A1	stable	254428
759	-1.16800937315332	6.56879949001813	-5.75124806272319	2.45756989948331e-05	0.000518435595356062	2.67987191779418	GAK	stable	2580
760	-1.2531485813058	9.03224354954255	-5.75065289167915	2.46047924781094e-05	0.000518435595356062	2.67869371745224	TMEM95	stable	339168
761	-1.14495143723358	4.92476280830231	-5.74744794302012	2.47620712079841e-05	0.000521081485663533	2.67234841965891	PIGR	stable	5284
762	0.713901519760564	10.4873927624971	5.74196824537104	2.50333898491719e-05	0.000526117342929848	2.6614964174566	TIPARP	stable	25976
763	-0.791277039653483	5.65750364548587	-5.7379483918431	2.52343774259834e-05	0.000529664103443215	2.6535330424934	MSGN1	stable	343930
764	-1.64390885879617	5.11151687765391	-5.73423685645767	2.54214291153205e-05	0.00053169298016204	2.64617860966235	PAG1	stable	55824
765	0.852366470021562	10.1674052603137	5.7341869338769	2.54239548187895e-05	0.00053169298016204	2.64607967569494	FHOD1	stable	29109
766	-1.34458292538447	5.70243085910735	-5.73410518175166	2.54280914151119e-05	0.00053169298016204	2.64591766290654	GNA11	stable	2767
767	1.94714587975685	6.39399066854497	5.73223314774669	2.55230053464362e-05	0.000532999482679388	2.64220751350708	ID2	stable	3398
768	-0.958618843192675	3.65654526158422	-5.72623290914502	2.58296961396529e-05	0.000538719614283242	2.63031272893098	ACOT12	stable	134526
769	0.854836488630302	11.017628622266	5.72216539445714	2.60397614046055e-05	0.000542022589652804	2.62224672915681	RPL39	stable	6170
770	0.663233362902391	5.85341670486967	5.72189050108432	2.60540216504847e-05	0.000542022589652804	2.62170153134251	STARD5	stable	80765
771	1.36345245545884	6.56816344539032	5.71910892023804	2.6198772098622e-05	0.000544344904476426	2.61618426103042	ZNF561	stable	93134
772	0.663624364253905	6.78738123121922	5.71710061231782	2.63037982432932e-05	0.000545830673559307	2.61220016480679	BAIAP2	stable	10458
773	-1.22617395978838	3.9250681161622	-5.7164730991404	2.63367036283864e-05	0.000545830673559307	2.61095519394706	STK32A	stable	202374
774	1.90349131299003	8.15179286383924	5.71360922546805	2.64874192131837e-05	0.0005478407767375	2.60527270059038	ECM1	stable	1893
775	0.861089261817714	5.12487100732708	5.71336411041206	2.65003600551453e-05	0.0005478407767375	2.60478629511431	GLOD4	stable	51031
776	-1.3020366929176	7.01430530897801	-5.70922066151464	2.67201038343349e-05	0.000551689581051876	2.59656289053261	ANKRD33B	stable	651746
777	0.754059047201242	10.1615267301929	5.70555347027872	2.69161589058508e-05	0.000555040240423662	2.58928287900622	RTCA	stable	8634
778	1.26914668835527	8.07804251784626	5.703060919265	2.70502626953084e-05	0.000557106600748613	2.58433375529467	NACC1	stable	112939
779	1.07276137769928	10.2687404422363	5.70057717220985	2.71845790244533e-05	0.000559132754987649	2.57940132641651	OXR1	stable	55074
780	0.902265572614163	8.77221916131965	5.69998536750831	2.72166841490794e-05	0.000559132754987649	2.5782259563415	SCP2	stable	6342
781	1.02610441028904	7.23452010633163	5.69669472564435	2.73959152000582e-05	0.000561484115621716	2.57168967448162	DDX1	stable	1653
782	0.85594692203287	8.30251015854851	5.69662971726311	2.73994682524257e-05	0.000561484115621716	2.57156053289978	EPS8	stable	2059
783	1.4263835924083	16.1738872659979	5.69597623133243	2.7435211155569e-05	0.000561516432555138	2.57026232883412	NFATC4	stable	4776
784	0.762061422291677	6.96643915392945	5.69439554671294	2.75218670439565e-05	0.000562315802211087	2.56712194339235	AVPI1	stable	60370
785	-1.71648011064538	4.8791609349945	-5.69401635957794	2.75426967313614e-05	0.000562315802211087	2.56636855571433	MYLK	stable	4638
786	0.543723004529221	8.26286084904796	5.69180900594093	2.76642756486732e-05	0.00056409723360539	2.56198251452793	DLEC1	stable	9940
787	1.78499906181675	4.6694357962289	5.68927418709034	2.78045746395716e-05	0.000566255494673308	2.55694503321878	SYNDIG1	stable	79953
788	-1.99990432375445	10.2298855994301	-5.68687337952299	2.7938133556281e-05	0.000568271318066185	2.55217312333823	GIMAP4	stable	55303
789	1.10586619148993	13.5928210189067	5.6833115907203	2.81374999895086e-05	0.000571537290410692	2.54509227060198	RNF138	stable	51444
790	-0.865833851960856	6.01875912410385	-5.68276452703084	2.81682510028999e-05	0.000571537290410692	2.54400456313141	ACSS1	stable	84532
791	0.841810260193107	6.71473426561901	5.68171376145545	2.82274129558043e-05	0.000571878746342714	2.54191525668894	PEBP1	stable	5037
792	0.80323029020593	7.22741296357895	5.67509808086399	2.86028575762533e-05	0.000578213978186621	2.5287576554789	YPEL3	stable	83719
793	-0.834239669288003	9.94292496504958	-5.67002372464508	2.88943212793238e-05	0.000583388415510671	2.51866177086337	EMC10	stable	284361
794	-1.11630634294176	6.7822322590483	-5.66931282311146	2.89353985567471e-05	0.000583500951263973	2.51724710924949	RABL2B	stable	11158
795	1.02507809620411	8.04537619582635	5.66699949009987	2.90694850925328e-05	0.00058548650428404	2.5126432408768	NRN1L	stable	123904
796	0.623504678556471	8.60026799153353	5.65956389072629	2.95048304013435e-05	0.000591497474753709	2.497840751292	SLC8B1	stable	80024
797	0.812821275256249	7.65062003137143	5.65930995181001	2.9519816481463e-05	0.000591497474753709	2.49733509705442	SCYL1	stable	57410
798	-0.92089782031099	6.72090081965845	-5.65908361180773	2.95331804460007e-05	0.000591497474753709	2.49688439213736	SDR42E2	stable	100288072
799	0.731223096849672	7.257348213892	5.65884047871085	2.95475428934685e-05	0.000591497474753709	2.4964002403893	GPN3	stable	51184
800	0.953796749004567	7.64159395865609	5.65883475396808	2.95478811544141e-05	0.000591497474753709	2.49638884060028	TRIQK	stable	286144
801	0.86680132083939	6.28383968241566	5.65605305171501	2.97127187434296e-05	0.000593914886902355	2.49084909635585	CMTM3	stable	123920
802	-2.44378560036362	4.98570994167239	-5.65506869056066	2.97712768957005e-05	0.000593914886902355	2.48888851360355	RASSF10	down	644943
803	-1.50408682536447	10.5328423388702	-5.65472043345903	2.97920226909893e-05	0.000593914886902355	2.48819484992214	AMN	stable	81693
804	-1.10480074387546	7.1300162141365	-5.65436535416382	2.98131902460872e-05	0.000593914886902355	2.48748758199823	STX1A	stable	6804
805	-1.07136336496615	8.04335650959275	-5.65228534550146	2.99374991690969e-05	0.000595669247995287	2.48334417957332	RASSF3	stable	283349
806	-1.16873995916648	13.7581248392782	-5.64835078816366	3.01741075591113e-05	0.000599526544900519	2.47550500761297	PRR11	stable	55771
807	-1.148967628576	7.29016721635329	-5.64749914638612	3.02255753980864e-05	0.000599526544900519	2.47380794937975	LTBP2	stable	4053
808	0.865155807830419	7.02307255309008	5.64724755314896	3.02407974275954e-05	0.000599526544900519	2.47330658458542	RPL29	stable	6159
809	1.11249141799817	10.9630216480948	5.64258383421839	3.0524401075876e-05	0.000604419917689182	2.46401147729382	PKNOX1	stable	5316
810	1.28673593790069	6.15731894720161	5.64055216027538	3.06488052328005e-05	0.000606152965103581	2.45996136122759	NAT1	stable	9
811	-0.890122876062678	7.22971360094851	-5.63921830092661	3.07307649322103e-05	0.000607043415457784	2.45730204851031	LENG8	stable	114823
812	-1.26881806179275	6.55773141082613	-5.63703613903019	3.08653369608234e-05	0.000608095358890546	2.45295099643194	ITPR2	stable	3709
813	-0.864450002768835	8.77358269989128	-5.63663893661329	3.08898974232067e-05	0.000608095358890546	2.45215894323825	SDHA	stable	6389
814	-1.07269834652213	4.66159468496051	-5.63601658462966	3.09284202529903e-05	0.000608095358890546	2.45091788421688	SEC14L2	stable	23541
815	-0.922902973389178	6.69448818880314	-5.6359584982748	3.09320182557041e-05	0.000608095358890546	2.45080204923082	HIF1AN	stable	55662
816	0.965945731080306	5.85708306469061	5.631919808517	3.11832458587908e-05	0.000612301846701585	2.44274711679034	TRAF3IP1	stable	26146
817	-1.37080270567472	4.04853228649802	-5.62947335876551	3.13364507451546e-05	0.000614575856797871	2.43786682322699	FGF13	stable	2258
818	0.750623296300913	7.12498415648516	5.62813600152551	3.14205286106999e-05	0.00061549033100936	2.43519868380496	PANK4	stable	55229
819	-1.30049105887098	3.94940511832783	-5.62652802872936	3.15219279345226e-05	0.000616741530480807	2.43199034812323	C15orf62	stable	643338
820	0.851810535432038	8.15190765449394	5.62381569558838	3.1693734277925e-05	0.000618747265646999	2.42657778718958	RNF207	stable	388591
821	1.03622661702432	6.89866370474063	5.62372118490547	3.1699738221769e-05	0.000618747265646999	2.42638917108837	EIF2B5	stable	8893
822	0.760027701591671	9.92700916803287	5.61609439637617	3.21881307781798e-05	0.000627534910248381	2.41116462875533	EOGT	stable	285203
823	-0.696104544740701	6.26603548236519	-5.6154768402097	3.22280150673049e-05	0.000627568042217009	2.40993155042923	CMA1	stable	1215
824	-1.16166343873837	3.19269568247387	-5.61465527590152	3.22811540693866e-05	0.000627858896012271	2.40829105419478	CCBE1	stable	147372
825	-0.756204488182956	5.18301448874852	-5.61157307401796	3.24813186391384e-05	0.000631005285856074	2.40213577790481	DBX1	stable	120237
826	-0.960074988817355	4.71151237048085	-5.60854875705548	3.26789686570676e-05	0.000633347700328899	2.39609495229321	TRIP10	stable	9322
827	0.841040294577586	8.12593631375363	5.6058408445746	3.28569931447022e-05	0.000636047917942497	2.3906851548185	ACBD6	stable	84320
828	-1.24063968919173	3.54078141457218	-5.60498127806535	3.2913711978123e-05	0.000636396301600531	2.38896774477937	CASS4	stable	57091
829	-1.06727624095051	6.83891660146269	-5.60331867277051	3.30237064019436e-05	0.000637134925220856	2.38564560671323	CDCP1	stable	64866
830	-0.989516682714381	7.36794170594693	-5.60323206319462	3.30294466862287e-05	0.000637134925220856	2.38547253822178	ZDHHC20	stable	253832
831	-1.20799548857796	3.62002828305662	-5.59586354888504	3.35216028429508e-05	0.000645853796821696	2.37074492333779	UNCX	stable	340260
832	0.607632869932249	8.70881787310973	5.59487224582735	3.35883885994556e-05	0.000645853796821696	2.36876307053935	STAT5A	stable	6776
833	1.19736019049174	6.26263818638005	5.59471002912678	3.35993304704929e-05	0.000645853796821696	2.36843874883348	ADAL	stable	161823
834	-1.52889579446081	5.79877874060573	-5.59213138809102	3.37737599898143e-05	0.000648448300739017	2.36328280516111	TNIP2	stable	79155
835	-0.901656798014222	7.94469594474685	-5.5829464394642	3.44026910309288e-05	0.000659752890423939	2.34491099969766	RELT	stable	84957
836	0.574171642086329	7.0639822578057	5.57642503377714	3.48565607147996e-05	0.000665962438488891	2.33186051590715	SNRPN	stable	6638
837	0.779102837655318	8.38665359078441	5.57610926603743	3.48786932728043e-05	0.000665962438488891	2.33122847596497	ITPKC	stable	80271
838	0.929077317257434	11.3449091928936	5.57567762430099	3.49089710311983e-05	0.000665962438488891	2.33036448305677	UBE2E1	stable	7324
839	-1.15440018759026	8.18699666790467	-5.57536941746375	3.49306069618895e-05	0.000665962438488891	2.32974754878899	CD300C	stable	10871
840	1.44779396440488	5.9223000547171	5.57478977284235	3.49713351231978e-05	0.000665962438488891	2.32858724880011	PITPNA	stable	5306
841	-0.748402729196993	10.7543928396794	-5.57443673941864	3.49961646619488e-05	0.000665962438488891	2.32788054609855	QSOX1	stable	5768
842	1.17127860353739	9.49731750871953	5.57423823762173	3.50101336692669e-05	0.000665962438488891	2.32748317824501	CYP27A1	stable	1593
843	-0.931493050995021	4.02800622880789	-5.56950929413411	3.53446253591189e-05	0.000671547881823258	2.31801518070666	FAM124B	stable	79843
844	-1.19821613207548	6.94992207475557	-5.56265587097417	3.58352464643709e-05	0.000680083459170827	2.30428880633628	FTSJ3	stable	117246
845	1.38267596734185	7.56551781918607	5.562010973929	3.58817732102249e-05	0.000680181018120007	2.30299687803276	TMEM260	stable	54916
846	1.30483663035059	3.51667672936866	5.56091442628273	3.59610277821108e-05	0.000680898031796072	2.30080003679002	SRD5A1	stable	6715
847	-0.735585763416373	9.27704239065235	-5.55957971454083	3.6057739613475e-05	0.000681847341083788	2.29812585490513	PNMT	stable	5409
848	1.44552994669896	7.9119399527426	5.55907831518295	3.60941397470578e-05	0.000681847341083788	2.29712121224406	ROR1	stable	4919
849	-1.28644992165666	14.8167295939752	-5.55411519458384	3.6456497936395e-05	0.000687901887008785	2.28717505829154	DRGX	stable	644168
850	-1.97899853997541	7.90948169290201	-5.55280966823825	3.65524362122515e-05	0.000688921203151781	2.28455826693814	FCN1	stable	2219
851	-0.934989890425448	5.58206591803566	-5.5517619938016	3.66296141402632e-05	0.000689585003889147	2.28245816210473	IL23A	stable	51561
852	-0.852604892621785	15.9861694232558	-5.55019153371476	3.67456183651343e-05	0.000690114260780366	2.27930986147929	NEUROD2	stable	4761
853	-0.715688266065829	6.2355494507395	-5.54997939466813	3.67613173224629e-05	0.000690114260780366	2.27888456332365	CCHCR1	stable	54535
854	1.26706416482846	4.79144205406358	5.54967711438177	3.67836989621905e-05	0.000690114260780366	2.27827853974911	AP4S1	stable	11154
855	-2.69638668737565	6.12687788175779	-5.54798370917689	3.69093432584682e-05	0.000691681934381898	2.27488332705728	MSH4	down	4438
856	-0.767355418593333	8.24723490903859	-5.54703969976257	3.69795771914758e-05	0.000692208828179846	2.27299047226184	BRMS1	stable	25855
857	-0.638357342566155	7.90344290722711	-5.54273296816176	3.73017487060222e-05	0.000697445096681997	2.264353566817	GTPBP1	stable	9567
858	0.919472914304945	9.07854955067877	5.54034198280185	3.74818576635472e-05	0.000700016284886815	2.25955760521939	PRPF19	stable	27339
859	-0.986957544802324	3.88626326307906	-5.53889099839243	3.75915947661541e-05	0.000700674259854282	2.25664680634513	ZGLP1	stable	100125288
860	-2.08329506924642	4.85172297748967	-5.53841366902325	3.76277672589806e-05	0.000700674259854282	2.25568918674049	JAKMIP3	down	282973
861	-0.896374406157676	3.7227315167056	-5.53750503873161	3.76967233526994e-05	0.000700843493553862	2.25386621327513	DCDC2C	stable	728597
862	0.814251781606583	8.7451649745494	5.53543965432172	3.78539506892709e-05	0.000702971389353861	2.24972208484345	SCFD2	stable	152579
863	-0.967783947701777	3.24934916256594	-5.53371640722145	3.79856500458478e-05	0.000704410934521006	2.24626404696556	SLC26A8	stable	116369
864	1.11210178199999	8.11958721118629	5.53316116910546	3.80281847144955e-05	0.000704410934521006	2.24514977438819	C11orf24	stable	53838
865	0.604985586298566	8.96512704454693	5.53274563544184	3.80600492762186e-05	0.000704410934521006	2.24431584140091	RAD23B	stable	5887
866	-0.994242083907918	7.89763122305652	-5.53092241157584	3.8200186028261e-05	0.00070620928838523	2.24065657206346	PRLH	stable	51052
867	0.991188913910228	7.7957541962874	5.52950271950667	3.83096747324451e-05	0.000707437645199703	2.23780692443921	CA13	stable	377677
868	0.807251635885478	7.41242498006048	5.52463893134074	3.86872356446031e-05	0.000713607988573572	2.22804233098262	GLP2R	stable	9340
869	0.960378367611308	7.63649136496739	5.52127781132217	3.89503882543027e-05	0.000717656536950073	2.22129283394252	ZNF200	stable	7752
870	-1.84911676031068	10.2769560999551	-5.52025839459151	3.90305656707767e-05	0.000718328495855783	2.21924546298991	FBLN7	stable	129804
871	-1.01927547264693	6.63847178078986	-5.5187143893628	3.9152326181547e-05	0.000719763401335262	2.21614428204309	NUP160	stable	23279
872	-1.46840725625561	11.1959126678945	-5.51745057747419	3.92522819304744e-05	0.00072006472311266	2.2136056630847	ADCY4	stable	196883
873	0.956827606019235	7.65332241181045	5.51724052068008	3.926892093838e-05	0.00072006472311266	2.21318370326795	ZNF511	stable	118472
874	1.56339405513658	11.240611545764	5.51684645123103	3.93001555602103e-05	0.00072006472311266	2.21239208641856	RPL30	stable	6156
875	-0.971909592030532	6.77690465321155	-5.51535834042259	3.94183368733202e-05	0.000721425797898683	2.20940256174084	PAPPA	stable	5069
876	0.815245893608706	13.9508908687993	5.51433041664649	3.95001853361119e-05	0.000721457519451162	2.20733736863015	TNFRSF1A	stable	7132
877	-1.77812543892106	8.11199519254865	-5.51423407669754	3.95078653791327e-05	0.000721457519451162	2.20714380629301	ZNF846	stable	162993
878	1.83143251378145	9.25264845612396	5.51275231554544	3.96261826939369e-05	0.000722814997308384	2.2041665702864	CXCL5	stable	6374
879	0.903125981934101	7.57096165178088	5.51154140826752	3.97231436817097e-05	0.000723780339699445	2.20173335180639	ZNF286A	stable	57335
880	-1.60143327069847	6.18012803582358	-5.51042037762256	3.981312593422e-05	0.000724616527938988	2.1994805751571	TTC36	stable	143941
881	1.71099651581549	7.52545571295209	5.50832251806433	3.99820805258688e-05	0.000726886607790545	2.19526439607415	SEC24B	stable	10427
882	-1.71995256498285	7.03371207203195	-5.50449623039841	4.02921423237333e-05	0.000731714208939842	2.18757313657351	TFDP2	stable	7029
883	-0.86190613781082	2.71599062033594	-5.50118051651339	4.05628336535834e-05	0.000735777664435717	2.18090675961077	CSF2	stable	1437
884	0.633011631876232	16.2394477941614	5.50066075457304	4.06054360598233e-05	0.000735777664435717	2.1798616371608	CAP2	stable	10486
885	-2.07986259616599	4.57048383087667	-5.49617401734334	4.09751148534929e-05	0.000740297202062401	2.17083848287489	ACHE	down	43
886	-1.32950822314678	11.1611781050104	-5.49605313461345	4.09851226666287e-05	0.000740297202062401	2.17059534544013	CSPG5	stable	10675
887	1.17147121380293	6.19527670743227	5.49599437723237	4.09899880667347e-05	0.000740297202062401	2.17047716316875	NANOS3	stable	342977
888	-1.23694259669222	6.06365235713914	-5.49349781749742	4.11972663042936e-05	0.000743224008464397	2.16545529841919	EIF4EBP1	stable	1978
889	1.1870790235035	8.5692265534928	5.49034582771445	4.1460505470419e-05	0.000747152858998175	2.15911395794062	TRMT10C	stable	54931
890	0.527382391572206	8.5707689843816	5.48663372753066	4.17727460926837e-05	0.000751955182949898	2.15164422917194	SERP2	stable	387923
891	0.832872034044412	14.9691952255371	5.48603359340461	4.18234529951639e-05	0.00075204425599072	2.15043644524272	HSPBP1	stable	23640
892	-0.792715838019333	5.23875263552547	-5.48506911950437	4.19050768123093e-05	0.000752688456186123	2.14849532862133	SFMBT2	stable	57713
893	0.534831186922959	9.18278556564345	5.48317452481144	4.20658953395884e-05	0.000754618095042261	2.14468191066018	NAIP	stable	4671
894	0.960872769440912	6.42529989756225	5.48272274030022	4.21043378858384e-05	0.000754618095042261	2.14377250064235	METTL23	stable	124512
895	1.09553945826528	11.6507812602899	5.48217670026644	4.21508489907278e-05	0.000754628761615046	2.14267332837078	RMI1	stable	80010
896	0.735984150862469	7.46203377503935	5.47965058887258	4.23667103411017e-05	0.000757667991791083	2.13758783111651	TSPAN5	stable	10098
897	1.07612218948753	3.6148196791042	5.47607950851603	4.26738111805062e-05	0.000762330529077848	2.13039732981727	EGR4	stable	1961
898	1.22444814011919	14.4862111410179	5.47490786452324	4.27750674971718e-05	0.000763309700668859	2.12803784974547	VPS41	stable	27072
899	1.44399142006578	10.5867625201975	5.47311209590839	4.29307428328623e-05	0.000765256787915502	2.12442117697621	DPY19L1	stable	23333
900	1.28624274038514	7.73752323028322	5.4724112118578	4.29916607813137e-05	0.000765512399719275	2.12300949413011	GALNT15	stable	117248
901	0.546528445779169	8.16945796304386	5.46986818865486	4.32134385745077e-05	0.000767797689699496	2.11788698204643	ZNF534	stable	147658
902	1.25329294437795	7.19845904903006	5.46758898063861	4.3413210436903e-05	0.000770514161480023	2.11329522829172	IL1RAP	stable	3556
903	-1.03060980580202	5.16479509160575	-5.46672532939264	4.34891575239344e-05	0.00077102945405163	2.11155513160307	AKNA	stable	80709
904	-0.752179674490263	5.3861169705433	-5.46536172306545	4.36093480198142e-05	0.000772254124682073	2.10880753757731	FAM89B	stable	23625
905	0.628586934428284	5.85128899466193	5.46462932082331	4.36740443466923e-05	0.000772254124682073	2.1073316947622	KRBOX4	stable	55634
906	0.773700784400552	7.40696160176748	5.4643448560927	4.3699199023689e-05	0.000772254124682073	2.10675846080781	PAXX	stable	286257
907	-1.81041084396477	4.94798731771829	-5.46200596662161	4.39065892329961e-05	0.000775085707888605	2.10204492509508	PIH1D2	stable	120379
908	0.735984542114061	6.4574390015478	5.4608626913198	4.40083325309801e-05	0.000776048224406286	2.09974065950914	C16orf95	stable	100506581
909	-0.927820386350977	7.29731839960686	-5.45803181245554	4.42613069118724e-05	0.000779672646405812	2.09403436911684	NUDC	stable	10726
910	0.577061184574963	9.7429489505777	5.4574002542194	4.43179485994644e-05	0.000779770965801593	2.09276118773351	CPEB2	stable	132864
911	0.774762167468077	8.5927217441514	5.45612927250688	4.4432163798609e-05	0.000779770965801593	2.0901988256338	WDTC1	stable	23038
912	-2.06505497396751	9.95508235287833	-5.45581526667769	4.44604282207149e-05	0.000779770965801593	2.08956574479601	EPHA10	down	284656
913	0.635638300086564	14.4956247977	5.45545570099471	4.44928163409175e-05	0.000779770965801593	2.08884079438445	CDK5RAP3	stable	80279
914	0.578535929118638	7.37451140111324	5.45533030499559	4.45041171841737e-05	0.000779770965801593	2.08858796942798	BBC3	stable	27113
915	-0.60137725617691	6.1011467382234	-5.44851245630141	4.51230217241075e-05	0.000789773016012468	2.07483893343583	UBE3C	stable	9690
916	0.923640405716592	8.69223705000957	5.44750978744756	4.52147859987901e-05	0.000790355382975908	2.07281646323339	UNC50	stable	25972
917	0.785807315113129	7.2165153940732	5.44272428687427	4.56554101745919e-05	0.000794398666462901	2.06316205487823	ZKSCAN7	stable	55888
918	0.874131364227668	10.6319217622613	5.44209113938999	4.57140374860251e-05	0.000794398666462901	2.06188452196797	SFPQ	stable	6421
919	-2.51448817668659	6.52473366546138	-5.44144666147977	4.57737935871228e-05	0.000794398666462901	2.06058407847856	C19orf67	down	646457
920	0.622075064927303	8.03910446012615	5.44114740460192	4.58015680788563e-05	0.000794398666462901	2.05998021386538	CLK1	stable	1195
921	0.740380547872259	6.02319771906532	5.44102791252024	4.58126631711705e-05	0.000794398666462901	2.0597390901722	AGFG1	stable	3267
922	-1.34185455654938	7.07548054342314	-5.44080495159076	4.58333729660727e-05	0.000794398666462901	2.05928917164603	FGD6	stable	55785
923	-2.13995159664055	4.80622627780741	-5.44048394913066	4.58632063131916e-05	0.000794398666462901	2.05864140231755	TEX37	down	200523
924	-0.583787627704522	6.12843917777334	-5.44040375766771	4.58706622740063e-05	0.000794398666462901	2.05847957745309	TTBK1	stable	84630
925	0.884492880851574	7.5624547517531	5.43922212712781	4.59806715524528e-05	0.00079478734346794	2.0560949812617	CRYAB	stable	1410
926	-1.35499562360006	7.86022179624075	-5.43867688906953	4.60315245486946e-05	0.00079478734346794	2.05499460496924	GTF2A1	stable	2957
927	-0.978508609185233	6.98595229587422	-5.43860553538319	4.60381838139019e-05	0.00079478734346794	2.05485059939492	SMURF2	stable	64750
928	-1.99216572645835	6.04076390739731	-5.43731429112503	4.61588640612819e-05	0.000796034554928823	2.05224451435952	CDC6	stable	990
929	0.634013469104442	7.79483837369096	5.43491030899948	4.63844098686723e-05	0.000799085719278438	2.0473920955224	NCEH1	stable	57552
930	0.953360034242212	9.95086168414056	5.43340871634303	4.6525867480016e-05	0.000800683384328861	2.04436079718573	PNPLA4	stable	8228
931	1.13715020986804	3.0164643684327	5.43238025673584	4.66230098396012e-05	0.000801515864763436	2.04228446980991	GIN1	stable	54826
932	0.790277013500888	9.85970128606188	5.43063766298477	4.67880822202761e-05	0.000803513198840374	2.03876611348702	CMTM5	stable	116173
933	1.19945113112816	6.89062148183145	5.42679496667457	4.71542233459983e-05	0.000808955804479626	2.03100631628038	FOXI2	stable	399823
934	-1.10226863074262	3.42313624537748	-5.4245723336245	4.73673465757803e-05	0.000811764693402449	2.02651722221803	SMPDL3B	stable	27293
935	-1.76161070635251	11.9370435269167	-5.42212906733257	4.76027705832345e-05	0.000814612115904877	2.02158184192312	RNASET2	stable	8635
936	-0.597464926667557	7.20092578823643	-5.42182009047715	4.76326281341398e-05	0.000814612115904877	2.02095766102066	THYN1	stable	29087
937	-1.12799953936694	6.20407815479904	-5.42044795579923	4.77654556110759e-05	0.000816034576889847	2.01818560209876	NOP14	stable	8602
938	0.752957948157541	8.0383346441856	5.41992137011794	4.78165321761939e-05	0.00081605888506308	2.01712170729684	MAN2B1	stable	4125
939	0.82759758023111	6.78024732150032	5.41934726369585	4.78722821320853e-05	0.000816162818299608	2.01596176626726	CLDN12	stable	9069
940	-1.46126239941523	4.48044341193378	-5.41485228948157	4.83110970710865e-05	0.000822790549599281	2.00687865752725	MTMR1	stable	8776
941	1.07258907300938	11.4284877502428	5.41024169249931	4.87655035376506e-05	0.000829669824680422	1.99755945121434	LLPH	stable	84298
942	-1.61694039083608	3.17368570897976	-5.40920918691968	4.88678658325132e-05	0.000830242390062613	1.99547215057751	SPOCK3	stable	50859
943	1.06006248057422	4.26550282794029	5.40888359610679	4.89001906650812e-05	0.000830242390062613	1.99481391436087	C8orf89	stable	100130301
944	-1.69130584180176	9.91833120229097	-5.40525957135079	4.92614754786777e-05	0.000835513260569729	1.98748650776409	CORO1B	stable	57175
945	-1.37093009459631	5.36187449282664	-5.40342811544693	4.94451003984827e-05	0.000837413804753412	1.98378290905805	BIN2	stable	51411
946	1.08873412066343	5.75091443612942	5.40312621703153	4.94754368369676e-05	0.000837413804753412	1.98317236784323	TFAP4	stable	7023
947	-0.971650232419923	4.39252228235644	-5.40216049849999	4.95726063688984e-05	0.00083819525274984	1.98121928540897	MAJIN	stable	283129
948	-0.951413183956439	3.98995040259079	-5.40148497757639	4.96406932979146e-05	0.00083848385853158	1.97985303804299	FBXW9	stable	84261
949	1.40471632830825	9.78233118345053	5.40010959476872	4.97796182292213e-05	0.0008399671720711	1.97707114928571	ARL2BP	stable	23568
950	1.32169697633215	7.5271431675482	5.39673429361126	5.01222502057938e-05	0.000844881212443304	1.97024323541381	FBXL4	stable	26235
951	0.566160284248118	6.53406704284145	5.38932716446835	5.08826949467031e-05	0.000856820790419124	1.95525467673245	NCDN	stable	23154
952	0.954965499496906	8.53710898244037	5.38596333731275	5.12319501084645e-05	0.00086181893555027	1.94844576562827	AFTPH	stable	54812
953	0.892677552924235	4.6593323640748	5.38455867641808	5.13785208855237e-05	0.000863400808541495	1.94560212491874	TNFSF8	stable	944
954	1.21518284813644	9.48354166925674	5.38357423081045	5.14815010536212e-05	0.000864247670905276	1.94360904546258	REC8	stable	9985
955	3.46556257194195	10.1383575974868	5.38255801423159	5.15880275574437e-05	0.00086515227847611	1.9415515258424	EGR2	up	1959
956	-0.947828045297537	3.77080582695667	-5.381183698881	5.17324533251269e-05	0.000866185064993675	1.9387687786564	KLHL14	stable	57565
957	1.16147548294264	8.36019804163177	5.38096932895819	5.17550187906169e-05	0.000866185064993675	1.93833469753285	DZANK1	stable	55184
958	-1.71155311171002	10.9538540360173	-5.37817086211763	5.20505280742708e-05	0.000870244586877559	1.93266754971989	NDRG2	stable	57447
959	-0.700309866418616	9.62358682758062	-5.37308189236489	5.25923655861466e-05	0.000878123311998609	1.92235961049781	RANBP3	stable	8498
960	-0.787673265125364	8.53400802901495	-5.37220554600451	5.26862570479256e-05	0.000878123311998609	1.9205842298105	OBSCN	stable	84033
961	1.75786088585799	8.43223096779769	5.37218599987532	5.26883531794119e-05	0.000878123311998609	1.92054463050842	RIF1	stable	55183
962	-1.03871519677168	5.01897768296803	-5.37174670614763	5.27354857890251e-05	0.000878123311998609	1.91965463578019	KRBA1	stable	84626
963	-1.03225834977792	5.71887410742572	-5.37041588019513	5.28785375031024e-05	0.000879614133465068	1.91695829027076	ARID5A	stable	10865
964	-1.45563026995476	6.66775255840208	-5.36889359966862	5.30426586095063e-05	0.000881452066984061	1.91387379455509	THNSL2	stable	55258
965	0.855267326948456	6.05033909574907	5.36392340298385	5.35821679218061e-05	0.000889518110903923	1.90380116030335	PCTP	stable	58488
966	-1.36668744846872	5.6927926755686	-5.36185289604937	5.38085823800209e-05	0.000892375430288237	1.89960421958954	YTHDF3	stable	253943
967	0.948266674516489	8.0572211856167	5.36099807111996	5.39023462757768e-05	0.000892767324760831	1.89787133640384	TRANK1	stable	9881
968	0.872975025879453	5.52303853699489	5.36064743781144	5.39408550950718e-05	0.000892767324760831	1.89716051566368	SUCO	stable	51430
969	0.908789289093944	8.72670180456759	5.35917070485463	5.41033504142928e-05	0.000894555899455636	1.89416665671786	PDE6H	stable	5149
970	-1.57992165590495	7.13114157521224	-5.35623526325826	5.44278552082528e-05	0.000899016884771493	1.88821473828918	MON2	stable	23041
971	0.951586477838908	2.75578532609489	5.35288448806817	5.48007229455739e-05	0.000903867942175932	1.88141948119867	MDN1	stable	23195
972	1.7497952746389	11.8882880258644	5.35260861271438	5.48315386887377e-05	0.000903867942175932	1.88085995821998	ABCA8	stable	10351
973	-1.48931089320799	10.1817932089795	-5.35094529394614	5.5017712410979e-05	0.000906028159794028	1.87748627542003	PRKCD	stable	5580
974	-0.837240736047442	15.7245208045796	-5.34899644596595	5.52366728744446e-05	0.00090872344213363	1.87353305610423	KLK2	stable	3817
975	-1.45365799754041	4.94911013140089	-5.3480022257861	5.53487224685345e-05	0.000909656253770365	1.8715161229909	ARHGAP19-SLIT1	stable	100533184
976	-1.66825095678759	6.83731190332455	-5.34310774082612	5.59037550074442e-05	0.000917860353194152	1.86158524092956	NPHS1	stable	4868
977	-0.720758102469664	13.0386094918187	-5.33444967302942	5.68996423392327e-05	0.000932348576116938	1.84401139016504	AKAP6	stable	9472
978	0.836813197553749	2.62228889058469	5.33221728396594	5.71593685785299e-05	0.000935671536442369	1.83947878164648	SNAP23	stable	8773
979	-0.994782608306159	5.49939558538533	-5.32958513174098	5.74671724885324e-05	0.000938966397462003	1.83413377392602	DCAF4L2	stable	138009
980	0.831797797876954	8.03814609361603	5.32951912631346	5.74749130420916e-05	0.000938966397462003	1.83399972921313	NOP53	stable	29997
981	1.80398997663343	15.3687467458462	5.32769254214328	5.76895453092742e-05	0.000941536918726834	1.83029008160951	KCNK2	stable	3776
982	-1.63986784586588	7.5876955255619	-5.32627702990001	5.78564416245183e-05	0.000943324025891823	1.82741502864562	LZTS1	stable	11178
983	0.826981555393508	5.42362929170817	5.32568695362605	5.79261613128966e-05	0.00094352473853068	1.82621645523097	ARHGEF33	stable	100271715
984	-0.820988753583232	9.17328548835867	-5.32216988471143	5.83435124811505e-05	0.000949381809532385	1.81907170546511	LAPTM5	stable	7805
985	-1.40335862859554	4.53979461436336	-5.32134050611545	5.84423801778636e-05	0.000950049968568929	1.81738666056562	SCAF1	stable	58506
986	-1.48418406317521	6.19923309858376	-5.31849566524362	5.87828162901536e-05	0.000954639906846516	1.81160621955041	DTX4	stable	23220
987	1.40784348897469	10.0947010603684	5.31702211367647	5.8959954346865e-05	0.000956571421214932	1.80861174651505	CDKN2C	stable	1031
988	-1.43009632962814	5.50472895825441	-5.31507121902415	5.91953195910586e-05	0.000959442877198272	1.80464686566682	HMX2	stable	3167
989	0.94597740451581	6.9475570529116	5.31410496713388	5.93122504681173e-05	0.000959996624550586	1.80268295468919	ESF1	stable	51575
990	-1.0514068666127	5.1403966486116	-5.3138239037171	5.93463079125887e-05	0.000959996624550586	1.80211167238532	PAX7	stable	5081
991	1.15894382691937	10.3374261632204	5.31040994794315	5.97615985408277e-05	0.000965763885957231	1.79517184335181	SPOPL	stable	339745
992	-1.68656451644002	9.15969034769941	-5.30528694819687	6.03904015938743e-05	0.000974412611171076	1.78475544146232	HOXB7	stable	3217
993	-1.09653516483136	6.94444533052764	-5.30508473548946	6.04153605587664e-05	0.000974412611171076	1.78434422954294	CPT1A	stable	1374
994	-0.887410995115902	8.47516850675274	-5.30419475587206	6.05253362415124e-05	0.000975229314832604	1.7825343469803	LTC4S	stable	4056
995	-1.23887150846432	3.53679127260756	-5.30200820261439	6.07964059750384e-05	0.000976405991368179	1.778087345906	ADAM33	stable	80332
996	0.662911672394246	9.00950916063768	5.30179504773537	6.08228977517047e-05	0.000976405991368179	1.77765380391086	CCDC167	stable	154467
997	-0.729007878249421	10.8896921616298	-5.30168962453947	6.08360045732288e-05	0.000976405991368179	1.77743937868168	SLC6A16	stable	28968
998	-0.9637401622316	3.07157045353443	-5.29627812119276	6.15127100797707e-05	0.000986303795279055	1.76643099443614	SLC6A7	stable	6534
999	-1.01812815061215	6.5484394795816	-5.2945983408586	6.17243362523627e-05	0.000987823547020132	1.76301322466627	RSU1	stable	6251
1000	1.45606392951224	3.55428956589273	5.29457167294178	6.17277020255355e-05	0.000987823547020132	1.76295896217185	CACYBP	stable	27101
1001	0.755056659814436	8.82742928409378	5.29329671064603	6.1888836149596e-05	0.000989438737469465	1.76036464231371	RAE1	stable	8480
1002	-1.76061668070645	10.5291668090537	-5.28767326249816	6.26047245008225e-05	0.000998981459847823	1.74891976829474	IL6R	stable	3570
1003	0.816095854214147	10.5015096721991	5.287653185158	6.26072956278222e-05	0.000998981459847823	1.74887890046054	ARHGEF7	stable	8874
1004	-2.51650978427113	6.84729743452093	-5.28155575536021	6.33931849576385e-05	0.00100891963374768	1.73646538227719	CHI3L1	down	1116
1005	-0.883008175344631	4.04649506824212	-5.28148111416715	6.34028679509222e-05	0.00100891963374768	1.73631339758427	SFRP5	stable	6425
1006	-0.772172028301867	5.94087694639211	-5.28139302370399	6.34142976368335e-05	0.00100891963374768	1.73613402663793	AAMP	stable	14
1007	0.587982240441253	7.2518342956509	5.27879345041379	6.37525461756821e-05	0.00101332020928176	1.73084035372232	POLR2H	stable	5437
1008	1.23224519743198	3.82654370848691	5.27728714869649	6.39493898483132e-05	0.00101546688131114	1.72777263452744	TTC7B	stable	145567
1009	1.09293459457796	10.2192616546144	5.27350433879969	6.4446487688111e-05	0.00102237261115261	1.72006749211699	PPIP5K2	stable	23262
1010	-1.628017318039	4.34639411718709	-5.27264416218043	6.45600765537959e-05	0.00102318694133234	1.71831519149639	NRGN	stable	4900
1011	0.951578785581659	5.06043678804012	5.27000956347317	6.49092654324249e-05	0.00102773003601339	1.71294763435164	BFSP2	stable	8419
1012	-1.34784349922203	7.70805888449184	-5.26524341873106	6.55459105305634e-05	0.00103617064568415	1.70323545696764	CEP350	stable	9857
1013	0.725422770763688	9.19409770229821	5.26507555583899	6.55684497421065e-05	0.00103617064568415	1.70289334983712	USP31	stable	57478
1014	0.990099028967206	12.9312763229095	5.26307141225775	6.58381654546038e-05	0.00103943347670165	1.69880863463375	FMO4	stable	2329
1015	1.46241021699696	7.96412733752914	5.26049102718385	6.61871116150745e-05	0.00104393971151032	1.69354880951883	THAP1	stable	55145
1016	0.999169626584703	7.26104965761603	5.25684465150626	6.66834563234743e-05	0.00105075992778169	1.68611483250945	AKR1A1	stable	10327
1017	0.626534598276816	5.19733348462382	5.25568974812589	6.68414583266124e-05	0.00105224077356118	1.68375999096404	COMMD9	stable	29099
1018	0.630805527138156	7.38826642938061	5.25349734392195	6.71424600188015e-05	0.00105544619163473	1.67928928792692	PTPN3	stable	5774
1019	2.87596177533313	8.52704663958003	5.25327172523793	6.71735148433181e-05	0.00105544619163473	1.67882918125574	ANOS1	up	3730
1020	-0.953698975144373	2.63823980454205	-5.25263198874789	6.72616503757124e-05	0.00105582160833317	1.67752452919551	FAM149A	stable	25854
1021	0.918965667928535	7.83884124999551	5.25126033871412	6.74510213876042e-05	0.00105743639458	1.67472709166859	ATP7B	stable	540
1022	-1.56848461501275	5.96132205566924	-5.24995626450748	6.76315710183584e-05	0.00105743639458	1.67206728161428	MAK16	stable	84549
1023	-1.31139656051878	7.73311154460973	-5.24972490301906	6.76636549604413e-05	0.00105743639458	1.6715953736509	C21orf91	stable	54149
1024	1.63732112378318	4.83860148542507	5.2496469088242	6.76744742929553e-05	0.00105743639458	1.67143628759134	MKX	stable	283078
1025	-1.44012363917137	9.34023634142838	-5.24956222418259	6.76862237358177e-05	0.00105743639458	1.67126355416118	HR	stable	55806
1026	1.02423983760599	7.72185476641561	5.24655075498193	6.81054113360691e-05	0.00106297477237255	1.66512047275762	CD63	stable	967
1027	-1.32493161727637	9.84332280994675	-5.24414189712631	6.84426374582807e-05	0.00106698258610885	1.66020594084159	SNCB	stable	6620
1028	1.02748402920113	7.73722114421396	5.24379005317514	6.84920370152016e-05	0.00106698258610885	1.65948805861023	LANCL1	stable	10314
1029	-0.91799983650063	2.82516383039292	-5.23935039312202	6.91185314891205e-05	0.00107572259945426	1.65042846891239	SHH	stable	6469
1030	-0.788742284214689	4.10925536028833	-5.23652592311711	6.95201637641471e-05	0.00108094975540564	1.6446637238193	FTCD	stable	10841
1031	2.48231040681304	5.50846584944168	5.23556158396751	6.96578388520856e-05	0.00108206671222498	1.64269530792548	PAMR1	up	25891
1032	-1.05503449323379	6.88684660956877	-5.23302300919632	7.00216028666831e-05	0.00108669031455518	1.63751306710731	RRP1	stable	8568
1033	-1.01738845662026	6.38438356326976	-5.23226581537837	7.01304821836174e-05	0.00108735327800731	1.63596719760229	OTUD3	stable	23252
1034	1.10935189853142	8.87175278484173	5.23171905449893	7.02092108351736e-05	0.00108754795483136	1.63485090439036	THNSL1	stable	79896
1035	0.862541995417852	11.6541396247618	5.2304382771258	7.03939870161613e-05	0.00108938340547139	1.63223588072854	DAND5	stable	199699
1036	0.717789885123915	11.0098041018833	5.22843298587884	7.06842922126061e-05	0.0010915932006901	1.62814122497089	SHISA4	stable	149345
1037	-1.25140625305927	3.64116185258981	-5.22819741435193	7.07184764631886e-05	0.0010915932006901	1.62766017675751	TFAP2B	stable	7021
1038	0.618986969635696	8.69452371578003	5.2280764500696	7.0736036430481e-05	0.0010915932006901	1.62741315962444	ATG4B	stable	23192
1039	0.996369488465641	10.0261583085583	5.2264129429092	7.09779770138014e-05	0.00109405154394011	1.62401600601118	CD81	stable	975
1040	1.25525539890263	7.39127990630302	5.22606646522958	7.10284756546451e-05	0.00109405154394011	1.62330840417209	CILP	stable	8483
1041	-1.21938379505115	11.3425401337948	-5.22073990735124	7.18094772915889e-05	0.00110504565476335	1.61242848460255	CHN2	stable	1124
1042	0.536970831141349	7.18856280198005	5.21957595525093	7.19813122723329e-05	0.00110665375790065	1.610050610748	FAM117B	stable	150864
1043	-0.527857229782504	6.65436043023577	-5.21884761499165	7.20890524503097e-05	0.00110727437104751	1.60856258734138	BIRC7	stable	79444
1044	-0.684405122803581	4.78437312697036	-5.21424260181542	7.27740983521493e-05	0.00111609426690659	1.59915306586891	ENTPD1	stable	953
1045	-1.32882118354624	6.46835908018525	-5.21407544212998	7.27990906068674e-05	0.00111609426690659	1.5988114618867	TTC22	stable	55001
1046	0.608728399351555	6.36732394996365	5.21182494567037	7.31364249978834e-05	0.00112022101103468	1.59421210190385	GSKIP	stable	51527
1047	0.866251454274279	8.51197539831683	5.21027369473423	7.33698818000898e-05	0.00112275047242502	1.59104147869401	L3MBTL2	stable	83746
1048	-0.734182395133258	8.02462018935119	-5.20740357802814	7.38038431917761e-05	0.00112834061661101	1.5851745247748	DLX2	stable	1746
1049	0.837116289712838	9.39665485990911	5.20321285230467	7.44422218707067e-05	0.00113704267327608	1.5766064558219	SARS2	stable	54938
1050	1.30218168427494	8.87407820260498	5.20053511425927	7.48530928841261e-05	0.00114212849581763	1.57113075050276	ZNF112	stable	7771
1051	0.995821684981627	10.9842772404865	5.20013829743749	7.49141781862734e-05	0.00114212849581763	1.57031923458644	PTGER4	stable	5734
1052	-1.10022847653887	6.73771374982419	-5.19909850298051	7.50744853784757e-05	0.00114245293258819	1.56819270806859	GIPR	stable	2696
1053	0.965413140147165	5.74923197072847	5.19735223496142	7.53445043178069e-05	0.00114550132142753	1.56462108293404	MRPL42	stable	28977
1054	-0.902994422102435	4.6266383291893	-5.19391149933046	7.58794556409195e-05	0.00115256825643116	1.55758282524071	ZNF687	stable	57592
1055	1.37016840084167	7.22109908673438	5.19336926592891	7.59641150374383e-05	0.00115278876328744	1.55647353473025	CLSTN1	stable	22883
1056	-0.655682788624786	7.76714009718824	-5.19258958033921	7.6086018152555e-05	0.00115342019834411	1.55487841414872	PHF21A	stable	51317
1057	0.679195480326218	14.6321887197651	5.19220586467374	7.61460855006608e-05	0.00115342019834411	1.55409336522849	CAMSAP3	stable	57662
1058	-0.734767539775982	8.60066418062576	-5.19140573603761	7.62714954076938e-05	0.00115425601015235	1.55245632100771	TFG	stable	10342
1059	-0.976272217556729	3.24160573334168	-5.1887708017795	7.66859893393132e-05	0.00115946111756358	1.54706482540393	GRHL2	stable	79977
1060	-1.75244864735857	5.84751452286739	-5.18745584372544	7.68937063342719e-05	0.00116153314669463	1.54437393485766	FGF10	stable	2255
1061	0.936256147495253	7.59886321021305	5.18683975819749	7.69912248377395e-05	0.00116193827383678	1.54311313265909	GPR108	stable	56927
1062	1.06717983759367	8.82523581408815	5.18354419324018	7.75150322262806e-05	0.00116877023361369	1.53636816332756	RPS18	stable	6222
1063	-1.00540687380018	4.26806570040559	-5.18177745234508	7.77973492291405e-05	0.00117089172443856	1.53275173346733	RINT1	stable	60561
1064	-1.61689260618626	5.41786319852659	-5.18177200664178	7.77982210579192e-05	0.00117089172443856	1.5327405858738	TUBAL3	stable	79861
1065	0.912538767502666	2.62576260573582	5.17883533165084	7.82698322680038e-05	0.00117691188776271	1.52672862492585	TIMM9	stable	26520
1066	-0.967431043843909	5.04783590551573	-5.17720878535681	7.85323076962569e-05	0.00117977922942229	1.52339836588857	FLAD1	stable	80308
1067	-1.5299863499338	6.57074483020693	-5.17606562801729	7.87173195261673e-05	0.00118147867252289	1.52105764994219	RHOG	stable	391
1068	-1.92798725207392	5.40100478448663	-5.17526407078143	7.88473127461945e-05	0.001182349986299	1.51941630795794	CCL19	stable	6363
1069	1.86150637440232	8.4801180834217	5.17194527630722	7.93878914916345e-05	0.0011893710088104	1.51261971726347	PGM2	stable	55276
1070	0.661837747934675	8.6170683161491	5.17133214889479	7.94881759669447e-05	0.00118978886340322	1.51136396040821	TMEM154	stable	201799
1071	-0.625260872741876	8.52983323382304	-5.17003612342911	7.97005851126805e-05	0.00119164989894879	1.50870941758716	ENO3	stable	2027
1072	-1.30579353431659	6.5935927228901	-5.16968931736251	7.97575228989153e-05	0.00119164989894879	1.50799905304946	NFKBIB	stable	4793
1073	1.49350413252596	5.75401330971845	5.16733350568353	8.01454016050526e-05	0.00119626876283803	1.50317329678371	CRYZ	stable	1429
1074	-1.13920584430977	8.37033962273738	-5.1669287357821	8.02122407452087e-05	0.00119626876283803	1.50234408802691	PAWR	stable	5074
1075	-1.36418596402084	5.51268413716454	-5.1663795091796	8.03030253764218e-05	0.00119653691936672	1.50121891868493	TBC1D9	stable	23158
1076	0.944096628332565	10.626131977104	5.16543917372549	8.04587035452177e-05	0.00119777064562106	1.4992924330719	SLC15A2	stable	6565
1077	-1.42502822282157	8.92184638828432	-5.16452171443395	8.06108931303799e-05	0.0011989502521247	1.49741272459995	ERP44	stable	23071
1078	-1.30736784641545	6.98708283811671	-5.1638707218711	8.07190600576781e-05	0.00119947355519705	1.49607890461214	GZMB	stable	3002
1079	1.39874672134082	8.18189498838402	5.16307041339452	8.08522411237954e-05	0.00119983288170411	1.49443908983579	UBE2A	stable	7319
1080	-1.23374854756958	12.3032433780383	-5.16284825752296	8.08892505584514e-05	0.00119983288170411	1.49398388530767	FRG2C	stable	100288801
1081	1.64372616188874	6.61033256448092	5.15990863397283	8.13806101105865e-05	0.00120527467575295	1.48796001353698	SLC7A2	stable	6542
1082	-1.25473104002513	3.79772882487478	-5.15961109381789	8.14305145997513e-05	0.00120527467575295	1.48735024413988	SNAP91	stable	9892
1083	-1.53781547959716	13.7821595504901	-5.15859875474172	8.160054315132e-05	0.00120527467575295	1.48527551879712	CYP1B1	stable	1545
1084	0.954880801980502	5.07289568302705	5.15850319519531	8.16166117802795e-05	0.00120527467575295	1.48507966995338	VPS37D	stable	155382
1085	-1.24676201021074	6.11863551596924	-5.15846640063818	8.16227997634947e-05	0.00120527467575295	1.48500425942499	AMIGO2	stable	347902
1086	-1.60104495735329	6.98589562262402	-5.15424441069111	8.23360482146084e-05	0.00121471539713383	1.476350338659	ZFP57	stable	346171
1087	0.569617396931817	8.48035897868426	5.15318786230084	8.25155368828167e-05	0.00121617212663793	1.47418441224432	PIR	stable	8544
1088	1.45106533446081	8.54152856452878	5.15244471054116	8.26420256896908e-05	0.00121617212663793	1.47266087958696	SLC31A2	stable	1318
1089	-1.0006685058583	8.07676760720518	-5.15235807076225	8.26567852421401e-05	0.00121617212663793	1.47248325593746	ARMC6	stable	93436
1090	0.620397637688489	2.88150167893297	5.15117713360896	8.28582343067517e-05	0.00121738030132173	1.47006209152143	CPT2	stable	1376
1091	1.51001257271887	10.0007687124426	5.15100848994793	8.28870433330703e-05	0.00121738030132173	1.46971632537876	THBD	stable	7056
1092	-1.46656088017908	4.83324156292226	-5.14485644424452	8.39450445554395e-05	0.00123181857791844	1.45710089986121	CLTCL1	stable	8218
1093	-1.25710852651074	3.5110517084325	-5.14291486620247	8.42818188877183e-05	0.00123516757937545	1.45311866770245	TEX51	stable	101929926
1094	-1.07735966031166	7.35328507539339	-5.14267466406931	8.43235791943565e-05	0.00123516757937545	1.4526259789616	MYCT1	stable	80177
1095	-1.28808189525023	9.16683876940056	-5.14126769719635	8.4568614186345e-05	0.00123765376148939	1.44973996918537	TIMP1	stable	7076
1096	0.816921957612105	8.17106065291344	5.13927824172587	8.49163425800679e-05	0.00124163709101727	1.44565879112218	PSMC4	stable	5704
1097	0.60903064578372	9.07331945283897	5.13763249799436	8.52051042045753e-05	0.00124475190009084	1.44228239404535	GM2A	stable	2760
1098	-0.831511553201842	3.46887812202297	-5.13613562559584	8.54686202514135e-05	0.00124660562878751	1.43921117622059	ITIH1	stable	3697
1099	0.892208132949343	5.70658847383548	5.13591367953714	8.55077637772619e-05	0.00124660562878751	1.43875577713734	FBXO8	stable	26269
1100	-0.900537176811841	5.77733532440538	-5.13562022781611	8.5559546654841e-05	0.00124660562878751	1.43815365161868	ALDH16A1	stable	126133
1101	-0.724895419823586	5.95339563581816	-5.13223584988886	8.61590901354342e-05	0.00125314584586415	1.43120869447743	RAB35	stable	11021
1102	0.800275520180134	8.3790362024539	5.13222552818122	8.61609252100083e-05	0.00125314584586415	1.43118751186696	RBM43	stable	375287
1103	-1.38292389538811	5.10665214685249	-5.13055874788361	8.64577855111261e-05	0.00125476069799191	1.42776673575813	VPS18	stable	57617
1104	-1.57831523462764	7.27218821778309	-5.13048209510127	8.64714629054573e-05	0.00125476069799191	1.42760941236627	TCIM	stable	56892
1105	-1.01224995389844	4.64728233037665	-5.12991089955211	8.65734530665332e-05	0.00125476069799191	1.42643706238388	ATXN2L	stable	11273
1106	0.651731230871076	6.17818305382207	5.1297378797933	8.66043710715743e-05	0.00125476069799191	1.42608194141991	PLK3	stable	1263
1107	-1.385670417377	2.99714718982165	-5.12946201910256	8.66536898217718e-05	0.00125476069799191	1.42551573428467	TTLL4	stable	9654
1108	0.942893221681228	8.10388378054911	5.12889883719708	8.675446577336e-05	0.00125511412410667	1.42435977273783	SAE1	stable	10055
1109	-0.92556689613683	3.13069065811602	-5.12697689875341	8.70992847363115e-05	0.00125899449836524	1.42041464261718	CC2D2B	stable	387707
1110	-1.58288032516515	13.2630443162594	-5.12198015093248	8.80023597533782e-05	0.00127093038888117	1.41015612035646	PLA2G2D	stable	26279
1111	1.01451591002528	10.0028221328209	5.11983068628331	8.8393788891858e-05	0.00127546261671439	1.40574239262008	AGAP3	stable	116988
1112	0.606391516068545	12.2353039914925	5.11807769066797	8.87143415402971e-05	0.00127896509053928	1.40214242572031	CFLAR	stable	8837
1113	-0.814960087384695	7.23167631449904	-5.1136287112985	8.95332486329774e-05	0.00128963973819718	1.39300454645395	LCK	stable	3932
1114	0.863724463567814	9.03274760723178	5.11294834498939	8.96591633182235e-05	0.00129032254740368	1.39160694467318	HADHA	stable	3030
1115	1.49570005267381	3.69710494286862	5.11219492569082	8.97988099051154e-05	0.00129120161049044	1.39005922281579	SLC2A14	stable	144195
1116	-0.785433191610371	6.48973624140395	-5.11004743909494	9.01980735550774e-05	0.00129580886265533	1.38564740026436	RBM33	stable	155435
1117	-1.8294434199524	5.15383667685317	-5.1091231881212	9.03704718776029e-05	0.00129710229737962	1.38374846257671	N4BP1	stable	9683
1118	-0.6411687779713	6.27478158918079	-5.10871909442968	9.04459527104984e-05	0.00129710229737962	1.38291819663222	ZNF483	stable	158399
1119	-1.89683351577429	4.62106980960092	-5.10710697845216	9.07477250054623e-05	0.0013002954319658	1.37960571701018	SPAG1	stable	6674
1120	-1.14074755821671	3.86841060494744	-5.10594238589107	9.09663679465469e-05	0.00130229290696995	1.37721261661043	DNAJC27	stable	51277
1121	-1.4871033341928	6.12935160814084	-5.10206519681269	9.16981826380288e-05	0.00131082155665022	1.3692444529949	ZNF785	stable	146540
1122	1.3026433853038	8.66838946985039	5.10173412824031	9.17609507118159e-05	0.00131082155665022	1.36856398996055	ANKRD39	stable	51239
1123	0.835465630306693	9.33451219068036	5.10152103002539	9.18013758262493e-05	0.00131082155665022	1.36812599183875	LCMT2	stable	9836
1124	-0.662782266239839	7.18100658881146	-5.10054449828764	9.19868595290398e-05	0.00131232989267341	1.3661187874621	OGFR	stable	11054
1125	1.12249852450938	3.71581751589645	5.09945058195258	9.21950961367492e-05	0.00131415993495878	1.36387019059829	PFKFB2	stable	5208
1126	0.885925946350714	8.87408985122554	5.09809062055435	9.24546513828372e-05	0.00131565757301649	1.36107455579063	EIF3J	stable	8669
1127	0.936921285026123	8.11175635149423	5.09806123760585	9.24602675286913e-05	0.00131565757301649	1.36101415200586	VANGL1	stable	81839
1128	-1.13381489265723	4.04259753589656	-5.09609497215505	9.28368886706176e-05	0.0013198739319218	1.35697181663028	ASCL1	stable	429
1129	-0.93264254401499	7.41830862524342	-5.09453264518117	9.3137260895564e-05	0.00132299989871961	1.35375963595655	MPPED2	stable	744
1130	-1.05372738728966	7.11340458741754	-5.09395369221581	9.32488231717616e-05	0.00132344076755432	1.35256923227858	GNGT2	stable	2793
1131	1.00677576067218	5.36454057096765	5.09204781123568	9.36170495291382e-05	0.0013273493676872	1.34865024948692	ELP3	stable	55140
1132	-0.816297657022506	3.89859633613221	-5.09169309092089	9.36857478866537e-05	0.0013273493676872	1.3479208124177	SUFU	stable	51684
1133	0.821678456018977	7.50227984756655	5.09097460574108	9.38250547764903e-05	0.00132817810099192	1.34644330027247	TOR1B	stable	27348
1134	0.512555138462959	6.46664663889839	5.08112438662993	9.57564830956946e-05	0.00135435266753678	1.32618178569666	MDGA1	stable	266727
1135	-0.929466151497846	6.09195037652792	-5.08010037069327	9.59595986817461e-05	0.00135605847320249	1.3240748636008	LRRC32	stable	2615
1136	-1.29591548879178	4.34741648787909	-5.07615513258615	9.67462850220268e-05	0.00136505984309845	1.31595651461301	OPN1SW	stable	611
1137	-1.13384406001401	7.83749900431763	-5.07607324043379	9.67626843449767e-05	0.00136505984309845	1.31578798373847	WSCD2	stable	9671
1138	0.536735145689286	6.69672418484216	5.07274569696164	9.74314595863334e-05	0.0013712807074822	1.30893945920596	ZNF470	stable	388566
1139	1.25067610577619	6.88786411156894	5.07269318455285	9.74420515364897e-05	0.0013712807074822	1.30883137282649	TTF2	stable	8458
1140	-1.34984138514355	6.52194058018446	-5.07263414199469	9.74539620528879e-05	0.0013712807074822	1.30870984509963	ACYP2	stable	98
1141	-1.15300770421702	7.43792648904954	-5.07035217533099	9.79154438780619e-05	0.00137659565452177	1.30401258903126	KLHL35	stable	283212
1142	-1.8543290575897	5.34601238618758	-5.06675943693365	9.86465503350747e-05	0.0013856889356897	1.29661615270244	GKAP1	stable	80318
1143	-1.98932469365359	13.0521221719379	-5.06607060259309	9.87873635461865e-05	0.00138648191279383	1.29519788951057	PXDN	stable	7837
1144	-1.79843932773307	7.35797546952384	-5.06431766391501	9.91466342080108e-05	0.00139032495286105	1.29158849409732	SCG2	stable	7857
1145	-1.01809547197584	8.03573005493488	-5.06391002839435	9.92303723581387e-05	0.00139032495286105	1.29074910662636	RFC1	stable	5981
1146	0.812062299662356	7.311052729636	5.06220795578017	9.95808035759373e-05	0.00139404642825428	1.28724408488212	SLC2A6	stable	11182
1147	0.9320775358845	7.45408038279481	5.06126711904612	9.9775052196377e-05	0.00139537519812754	1.2853065271399	BICD2	stable	23299
1148	0.92246088421968	7.40609046274268	5.06084426328976	9.98624830957575e-05	0.00139537519812754	1.28443566993816	NCOA3	stable	8202
1149	-0.585890339025745	5.42258209079529	-5.06012765738713	0.000100010830093811	0.00139537519812754	1.28295980357262	SETDB2	stable	83852
1150	-0.685616110631237	3.20362812467716	-5.05989510245167	0.00010005902063223	0.00139537519812754	1.28248084034735	FCRL5	stable	83416
1151	-1.03570276193765	5.0690198971417	-5.05951665387937	0.000100137494484753	0.00139537519812754	1.28170138743135	CCDC22	stable	28952
1152	1.23890636276318	6.3849872990251	5.05913431866777	0.000100216838355105	0.00139537519812754	1.28091391513053	CCDC28A	stable	25901
1153	0.520819743084233	8.36413455091522	5.05887812865905	0.000100270040096661	0.00139537519812754	1.28038624820873	SLC47A1	stable	55244
1154	0.558647387462843	7.032145198636	5.05751200362437	0.000100554226130423	0.00139814611375084	1.27757237109838	GMNN	stable	51053
1155	-1.22073118503785	6.29197646383237	-5.05470264933699	0.000101141236543003	0.00140511937665617	1.27178521910834	GATB	stable	5188
1156	1.03572603686973	3.17922209484044	5.0537320195925	0.000101344864070032	0.00140675915624238	1.26978558060621	NUP62CL	stable	54830
1157	-0.480047579020394	7.80910187141262	-5.0518061374078	0.000101750138729193	0.00141119285233274	1.26581770676927	NFIB	stable	4781
1158	-1.78523835213205	5.213294554258	-5.05099981537775	0.000101920311028863	0.00141236113976337	1.2641563413334	SORL1	stable	6653
1159	-1.31405926168907	9.29778650549208	-5.04783649302878	0.000102590745933296	0.0014204540096156	1.25763793453638	ZNF562	stable	54811
1160	0.842199213186968	7.57400992003712	5.04610080904149	0.000102960526772355	0.00142331494936512	1.2540609286598	PEX12	stable	5193
1161	-0.990652661380714	4.08014777767403	-5.04605371245986	0.00010297057954336	0.00142331494936512	1.253963864943	ARHGAP39	stable	80728
1162	0.833799394412297	4.8355391720297	5.0414889319364	0.00010394972442986	0.00143503214705414	1.2445550415891	SPAAR	stable	158376
1163	1.12744455759999	14.3354802815407	5.04128867018238	0.000103992898517887	0.00143503214705414	1.24414221957473	LMBRD1	stable	55788
1164	1.31162092429034	6.99473908455546	5.04035506395895	0.000104194415874435	0.00143660673229559	1.24221762030637	BRAT1	stable	221927
1165	-0.511739639955416	6.84225638244724	-5.03925519027419	0.000104432335584714	0.00143868016373409	1.23995015608249	NCOA2	stable	10499
1166	0.809088529133671	7.99797697715776	5.035310464014	0.000105290232193003	0.00144854995149406	1.2318168584445	GTF2IRD1	stable	9569
1167	1.35232383583066	10.3010888850556	5.03515106491767	0.000105325049713137	0.00144854995149406	1.23148817484257	ADCY6	stable	112
1168	-1.00479653043451	6.29021986601073	-5.03159301394572	0.000106105314436813	0.00145806090532527	1.22415076666494	CMYA5	stable	202333
1169	-0.607195309680463	4.63122669107476	-5.02727206684361	0.000107060853221521	0.00146930803080266	1.21523845098168	FKBP6	stable	8468
1170	-0.700424260325214	6.30966220472235	-5.02708424788529	0.000107102587216403	0.00146930803080266	1.21485101730852	CD200R1	stable	131450
1171	0.967063141826259	8.08864318528223	5.02664138450167	0.000107201058967671	0.00146943236374785	1.21393746339321	MEGF10	stable	84466
1172	-1.5594388475527	7.14975807673734	-5.02602806761704	0.000107337584768958	0.00146977904572067	1.21267226052638	DIAPH3	stable	81624
1173	-0.946391419894677	7.69322396020072	-5.02532717630522	0.000107493823111081	0.00146977904572067	1.2112263567166	DDRGK1	stable	65992
1174	1.14485395543516	7.81545184483184	5.02532351321197	0.000107494640277228	0.00146977904572067	1.21121879981228	AKAP8	stable	10270
1175	0.979501703224896	8.32911877110264	5.02449230907845	0.000107680230819488	0.00147109276269184	1.20950400484073	EXD2	stable	55218
1176	1.39875562260082	5.6408844947753	5.01973155535388	0.000108749554689564	0.00148446755093271	1.19968115579318	GPR171	stable	29909
1177	0.821546426933827	9.22231859069006	5.01641655300594	0.000109500568694522	0.0014919297978778	1.19284002169306	UBE2G1	stable	7326
1178	-1.22440619841963	8.99812435961235	-5.01639312553094	0.000109505895067188	0.0014919297978778	1.19279167087876	CDH1	stable	999
1179	-1.25282646218843	15.5809002471431	-5.01600858272368	0.000109593361076695	0.0014919297978778	1.1919980242805	R3HDML	stable	140902
1180	1.03032112929461	4.10406953548394	5.01571873087069	0.000109659336527921	0.0014919297978778	1.19139979809537	COX7A2	stable	1347
1181	0.828502617388925	5.83680827306248	5.01506172449804	0.000109809033666336	0.00149273074301591	1.19004377038739	RPL32	stable	6161
1182	-0.694736105479182	7.87478801441553	-5.01071333792944	0.000110805097177701	0.0015050262579467	1.18106786950118	TNFRSF10A	stable	8797
1183	-1.39680651786333	7.52538732266628	-5.00952257966496	0.000111079470205018	0.00150750709563953	1.17860959838715	RHOV	stable	171177
1184	0.693351541675143	8.29255142844865	5.00799863846999	0.000111431631016855	0.00151103865986965	1.17546328544429	SETD1B	stable	23067
1185	-1.17386380543252	3.82705341711324	-5.00593398052717	0.000111910569908633	0.00151628212403	1.17120025751896	NYNRIN	stable	57523
1186	1.22873681115557	5.11203878621395	5.00256085179699	0.00011269757877204	0.00152568756764289	1.16423466622631	BDKRB2	stable	624
1187	1.41979907785281	4.14779623286847	5.00190414291466	0.000112851458716864	0.00152651335309602	1.16287841960197	ZNF766	stable	90321
1188	1.60437373048607	10.351373764582	5.00081405474015	0.00011310736359379	0.00152865573533354	1.16062705915025	DIMT1	stable	27292
1189	-1.10683780945081	6.30845467982268	-5.00043765285929	0.000113195864307935	0.00152865573533354	1.15984964940846	LRP5	stable	4041
1190	0.969320779304509	4.96786137870177	4.99923074655028	0.000113480114549838	0.00153123619263267	1.1573568478434	ZC3H12B	stable	340554
1191	-0.97718570920372	7.83234836401789	-4.99635373442035	0.00011416066170216	0.00153859234968131	1.15141396782831	CLCNKB	stable	1188
1192	-0.610278926862142	5.65861167992693	-4.99613525023522	0.000114212513940444	0.00153859234968131	1.15096262514112	ZNF568	stable	374900
1193	-0.694555547072798	5.50200657874122	-4.99312412253721	0.000114929599888099	0.0015469844178222	1.14474179967949	WDR76	stable	79968
1194	-0.795486635029814	4.32729740533614	-4.99177953408456	0.000115251295838026	0.00154918070020947	1.14196367378657	HECTD3	stable	79654
1195	0.482586860787542	6.16117828059545	4.99165436515112	0.000115281289708317	0.00154918070020947	1.14170504680694	TOMM40L	stable	84134
1196	0.596692805702144	9.71706670893638	4.99109236390664	0.000115416059061073	0.00154965412330065	1.14054380827574	PIP4P1	stable	90809
1197	-1.02914132128805	4.32776269366295	-4.99072142779181	0.000115505098937834	0.00154965412330065	1.13977734275419	FRMD1	stable	79981
1198	1.15784310362673	9.41199431250726	4.98894808759534	0.000115931746946028	0.00155410951146654	1.13611290772438	SIN3B	stable	23309
1199	0.618932730537638	5.51817630757696	4.98781787424209	0.000116204507299551	0.00155591726028968	1.13377727558617	ITSN1	stable	6453
1200	-1.8337106050509	11.6990888071074	-4.98760505621139	0.000116255941322527	0.00155591726028968	1.1333374648249	SLC4A11	stable	83959
1201	-1.4979977652433	10.4358428988977	-4.98239730445679	0.000117521850821395	0.00157157983584184	1.12257375951317	CNTROB	stable	116840
1202	0.860010436891706	7.89142037132784	4.98182077479402	0.000117662860337435	0.00157218626800466	1.12138199397671	BCAR1	stable	9564
1203	-1.10245472468893	7.36230384818433	-4.97786643309075	0.000118634709954103	0.00158371885333133	1.11320698180083	ASGR1	stable	432
1204	-0.940187000155392	5.89879369933399	-4.97752629798676	0.000118718687393015	0.00158371885333133	1.1125037341073	PARM1	stable	25849
1205	-1.21102607028155	4.92122252980132	-4.97666215950131	0.000118932312340296	0.00158528187616607	1.11071703198755	NBPF6	stable	653149
1206	-0.92079831079303	7.10807948452909	-4.97450815974046	0.000119466521833642	0.00159111206348128	1.1062630919259	ERCC5	stable	2073
1207	-1.48355580307728	11.4183433174988	-4.97388632365324	0.000119621199082051	0.00159188211086114	1.10497720693775	PGD	stable	5226
1208	-1.37013220153431	5.862345781124	-4.97326090296537	0.000119776974932294	0.00159266552023644	1.10368387266088	CCDC88C	stable	440193
1209	0.889198887668625	8.16571998654327	4.9724531794835	0.000119978465191825	0.00159405503268201	1.1020134921032	NDUFA12	stable	55967
1210	1.24418078622095	13.849698440738	4.9708822773777	0.000120371328787075	0.00159798286640999	1.0987646743798	CCDC82	stable	79780
1211	0.545765049530514	6.12744532263134	4.96833957920725	0.000121010021978202	0.0016051652229312	1.09350557184515	MT3	stable	4504
1212	0.658775363117747	7.15004312542844	4.96669671856937	0.000121424532757988	0.0016084491140559	1.09010729459151	ZNF445	stable	353274
1213	-0.802530402065848	2.88370790373416	-4.96618415979013	0.000121554154129743	0.0016084491140559	1.08904700869979	SPATA1	stable	100505741
1214	0.954926225530259	2.75467908653821	4.96568202685368	0.0001216812763581	0.0016084491140559	1.08800826596527	CMC1	stable	152100
1215	0.715484519578939	14.6465510177027	4.96567048584057	0.00012168419973332	0.0016084491140559	1.08798439124579	FNBP1	stable	23048
1216	0.59733335038163	5.94078646594673	4.96542292850359	0.000121746924118378	0.0016084491140559	1.08747227011743	TNFAIP2	stable	7127
1217	-1.3345971554571	4.16164452243279	-4.96492832197677	0.00012187234335057	0.00160881282165993	1.08644906186895	RAVER2	stable	55225
1218	-1.06055579286143	9.93583383149025	-4.96265008687288	0.000122451755095796	0.00161327459340963	1.08173570877237	FFAR2	stable	2867
1219	0.872289469394837	7.82781347766587	4.96247153191882	0.000122497285129642	0.00161327459340963	1.08136628276656	ROBO1	stable	6091
1220	0.883487874752345	8.21064864914201	4.96244199475897	0.00012250481853211	0.00161327459340963	1.08130517078929	IFI27	stable	3429
1221	-0.920453356187183	3.51499638581766	-4.95905536001518	0.000123371728286554	0.00162264616093486	1.07429772967443	SLC22A2	stable	6582
1222	-1.51011154060077	4.40834573097797	-4.95889117571657	0.000123413915495502	0.00162264616093486	1.07395798120902	ROGDI	stable	79641
1223	-0.859925327327591	2.90347653266703	-4.95781320865639	0.000123691266727463	0.00162466218290405	1.07172726909028	AOC2	stable	314
1224	-1.5430539223267	9.525272714559	-4.95752722027962	0.000123764956069113	0.00162466218290405	1.0711354352951	COL4A1	stable	1282
1225	0.792655591519187	6.37839430121505	4.95628558094449	0.000124085405485598	0.00162756874633344	1.06856585748154	TAGLN3	stable	29114
1226	-1.0700827724908	6.67366406685771	-4.95390108316188	0.000124703195697806	0.00163436764058488	1.06363072691515	ARHGEF35	stable	445328
1227	-1.03596719866233	9.64014508803657	-4.95095506912442	0.000125470819827682	0.00164311786762387	1.05753271161075	COL4A6	stable	1288
1228	1.20366449973277	6.21006800419206	4.95028769322906	0.000125645385056147	0.00164409387213198	1.05615118455718	C12orf42	stable	374470
1229	0.74257989157379	7.36426395814857	4.9458694194454	0.000126807362928208	0.00165797852802315	1.04700392679902	CCDC59	stable	29080
1230	0.90583617620511	9.69857240585675	4.9439901185177	0.000127304937848576	0.00166316109184527	1.04311261790972	RASSF4	stable	83937
1231	0.723755723430258	9.90703622557118	4.94182801116656	0.000127879864512448	0.00166934517336147	1.03863532249834	DOLPP1	stable	57171
1232	-1.25712011131663	5.05917252386467	-4.94092441055668	0.000128120928453952	0.00167116465011167	1.03676401718965	PYHIN1	stable	149628
1233	-1.73192176932195	8.53939346912025	-4.93833515066945	0.000128814275725233	0.00167852512930457	1.03140139133998	DMKN	stable	93099
1234	0.990821691694034	4.55217307759527	4.93805513884809	0.000128889486655453	0.00167852512930457	1.03082142085376	SCAPER	stable	49855
1235	0.896453305048248	7.30852728903047	4.93652769858323	0.000129300548205184	0.00168254513836279	1.02765760516641	AGTRAP	stable	57085
1236	-0.85986744157591	3.24405947648007	-4.93413785759054	0.000129946392530103	0.00168798810864471	1.02270705294456	MYOM2	stable	9172
1237	-1.26161466788649	4.21685550745045	-4.93406507825732	0.000129966112584198	0.00168798810864471	1.02255628244	CDK13	stable	8621
1238	-0.787019805342583	10.1807184255554	-4.933820596389	0.00013003237904489	0.00168798810864471	1.02204980743234	XPNPEP3	stable	63929
1239	-0.643738214706734	6.51050765242675	-4.93346192780029	0.000130129658269111	0.00168798810864471	1.02130677032727	BOLA1	stable	51027
1240	0.689105171878927	5.14454999830117	4.9301778708318	0.000131023842933876	0.00169778280386619	1.01450279393771	CYP2R1	stable	120227
1241	-2.21546806910828	4.27458414444432	-4.92993086206627	0.000131091352485926	0.00169778280386619	1.0139909962339	CORO6	down	84940
1242	-1.54421700107507	4.73734597321365	-4.92742879099218	0.000131777200278794	0.00170397976914397	1.00880643598791	MZT2A	stable	653784
1243	-1.9064788734917	12.8985085436584	-4.92573399121558	0.000132243851482269	0.00170866957477287	1.00529430415192	B3GNT9	stable	84752
1244	-0.994134110965115	3.40651067733001	-4.92211593799516	0.000133245726837424	0.00172026199573689	0.997795740876666	ZNF281	stable	23528
1245	0.838380349472632	5.9314934514457	4.92103829969591	0.000133545635242202	0.00172278062418021	0.995562061358503	MAVS	stable	57506
1246	-1.22694784676441	4.551167991937	-4.91923777066657	0.000134048268149377	0.00172717273203386	0.991829771662083	SLC24A4	stable	123041
1247	-1.47938328129603	7.40019298330803	-4.9189580708238	0.000134126522352869	0.00172717273203386	0.991249959649401	NEK7	stable	140609
1248	0.681008254797005	9.94955591259175	4.91869068947	0.000134201373824596	0.00172717273203386	0.990695676979299	TRAF3IP2	stable	10758
1249	-0.523939261318762	4.70808434981326	-4.91815132258707	0.00013435249584494	0.00172719826992042	0.989577547443512	MAG	stable	4099
1250	-0.426886582016508	15.1906249200849	-4.91793361465273	0.000134413543488179	0.00172719826992042	0.98912622255265	IL18	stable	3606
1251	0.772686530647702	5.57725268670137	4.91327377727891	0.000135727043073202	0.00174271402570944	0.979465001406681	NANOG	stable	79923
1252	0.680224317143842	6.02536312370535	4.91143624667689	0.000136248605970806	0.00174804515154582	0.975654717617437	XRCC2	stable	7516
1253	-1.13758675581046	6.30402746787914	-4.9101926789379	0.000136602742731079	0.0017507808190529	0.973075896101948	FOXA1	stable	3169
1254	-1.11370210779707	5.69663106540849	-4.90960035208165	0.000136771753651491	0.0017507808190529	0.971847522196119	TRPV6	stable	55503
1255	0.901488312022138	7.35865533907278	4.9095665114845	0.000136781415981985	0.0017507808190529	0.971777342241895	ANK2	stable	287
1256	-1.19604985370528	4.17289331483036	-4.90904784865383	0.000136929594550932	0.00175131353030705	0.970701706074014	ATP2C2	stable	9914
1257	-1.58719384733314	12.4477831902263	-4.90202377549378	0.000138952584507675	0.00177580538599038	0.956132353253515	P2RX1	stable	5023
1258	-1.77767767567146	9.01422507708133	-4.90035178482169	0.000139438623099396	0.00177863783353382	0.952663653605692	GUCY1A1	stable	2982
1259	0.827889188048011	7.64719314751517	4.8999043469493	0.000139568985760073	0.00177863783353382	0.951735359848062	SYT11	stable	23208
1260	-0.468495469546518	6.46394341365005	-4.89982111458658	0.00013959324957094	0.00177863783353382	0.951562676731798	ZNF407	stable	55628
1261	-0.639462068964362	8.5891662860642	-4.89977358561195	0.000139607107104267	0.00177863783353382	0.951464067557413	TMEM104	stable	54868
1262	0.89607000922243	10.8911598416544	4.89895719876054	0.000139845352528884	0.00177896831518849	0.949770264317286	IMMP2L	stable	83943
1263	1.20238168750746	10.1925536852223	4.89894288882836	0.000139849532292274	0.00177896831518849	0.949740574173489	MCMBP	stable	79892
1264	0.886944895424039	9.0827498991062	4.89753203314539	0.000140262255090438	0.00178011679207646	0.946813251232943	OR7G2	stable	390882
1265	0.713228871568818	9.4078882959492	4.89749783242029	0.000140272275416239	0.00178011679207646	0.946742287433912	PIM2	stable	11040
1266	-0.974926793944591	6.86236919047652	-4.89690981638252	0.000140444670382888	0.00178011679207646	0.945522184351557	NEK11	stable	79858
1267	0.528119702109929	8.39722397237755	4.89686245153791	0.000140458566276025	0.00178011679207646	0.94542390338906	CCDC125	stable	202243
1268	-0.832171585453426	7.64001461801937	-4.89678470042426	0.000140481379940564	0.00178011679207646	0.94526257118382	GMIP	stable	51291
1269	0.593786533775827	4.49336269892886	4.89572219709751	0.000140793519047704	0.00178165005208264	0.943057841297346	RPL38	stable	6169
1270	-1.49499555922054	8.42400468037785	-4.89563491578244	0.000140819191825698	0.00178165005208264	0.942876725181427	ERO1B	stable	56605
1271	-1.24756495382878	12.1430212658327	-4.89353907119343	0.000141437100918197	0.00178809134891582	0.93852746653632	FUNDC1	stable	139341
1272	-1.47290035569578	5.34541038158682	-4.88933246478058	0.000142685705035102	0.00180142803223055	0.929796814658254	PROB1	stable	389333
1273	1.03073445323768	5.39682802944712	4.8892468158947	0.000142711244171839	0.00180142803223055	0.929619037331255	PAAF1	stable	80227
1274	0.848077297760208	5.1814809156131	4.88886925062132	0.000142823883915012	0.00180146625644146	0.928835335261712	SLC25A52	stable	147407
1275	-1.00999289861014	8.68854022503153	-4.88839432348642	0.000142965699014391	0.00180187213443368	0.927849523854466	IZUMO1R	stable	390243
1276	-0.814529413129344	6.02733381358494	-4.88793114978746	0.000143104143293792	0.00180223493872296	0.926888089931077	B3GNT4	stable	79369
1277	1.0798042931475	5.61160960542125	4.88502032347068	0.000143977345838723	0.00181184355195974	0.920845500484857	SNRNP27	stable	11017
1278	0.699123533983894	7.52625659576143	4.88399658550898	0.000144285745723638	0.00181433529530834	0.918720142977618	ZNF484	stable	83744
1279	1.01303643027058	9.88214243645417	4.88351247833861	0.000144431817787831	0.00181478358206651	0.917715067608711	DYNC1H1	stable	1778
1280	-0.751550641216779	8.09101240915853	-4.88304799381901	0.00014457211126457	0.00181515863149977	0.916750712207318	PLEKHA8	stable	84725
1281	1.63505542031855	6.57273251399326	4.88159936826486	0.000145010552226562	0.00181927360751416	0.913742976532677	UBASH3B	stable	84959
1282	0.981070280106555	6.60704872723069	4.8806407910358	0.00014530142301771	0.00182153233203362	0.911752611072497	DLX3	stable	1747
1283	0.909852015125788	7.27001243922295	4.88016613298748	0.000145445674253342	0.00182195095758664	0.910767013169044	MYCBP	stable	26292
1284	0.770171945585018	5.82161453795475	4.87725045520534	0.000146334985566407	0.00183169496403952	0.904712354773887	CDIPT	stable	10423
1285	-1.45479006213272	3.92239227419954	-4.87485376380487	0.00014707016627065	0.0018394963338342	0.899734857412986	OPRL1	stable	4987
1286	0.932830611039153	9.04026592183906	4.87368046382679	0.000147431450736976	0.00184261284628304	0.897297940505581	SLFN12	stable	55106
1287	-1.76919882040203	4.22388092090858	-4.87310848011372	0.000147607906031837	0.00184341636446295	0.896109899836724	PLA2G4C	stable	8605
1288	-0.959183507657963	7.31040930659913	-4.87189727141735	0.000147982273964323	0.00184668843781598	0.893594060254769	MRPL54	stable	116541
1289	-2.01293581640499	7.60324764328214	-4.8711419579942	0.000148216222608139	0.0018482045664376	0.892025110073705	ANXA3	down	306
1290	0.895851071211586	15.6096210371695	4.86982558189539	0.000148624858076388	0.00185189502841958	0.889290591553157	KDELR1	stable	10945
1291	0.92710027710589	9.56160812834599	4.86893490856959	0.00014890199859009	0.001853942686991	0.887440302935445	SLC30A6	stable	55676
1292	-1.58518698340622	8.73264994855901	-4.86614259195257	0.000149774283451723	0.0018633916340114	0.881639083799739	MAP3K10	stable	4294
1293	-1.07634669208519	7.81272936599219	-4.86527721215078	0.00015004567711513	0.00186535605399937	0.879841063171601	CDC42EP3	stable	10602
1294	0.48503904612314	5.65411252167661	4.8644734913515	0.000150298184379673	0.00186708288758875	0.878171094583321	CDC45	stable	8318
1295	1.08675071175315	5.90943112953733	4.86371142530946	0.00015053800637267	0.00186864964859126	0.876587624237959	ZNF280C	stable	55609
1296	-1.50808359524598	6.59961389939544	-4.86210254696122	0.00015104560654478	0.0018735355045762	0.873244426532898	KCNK3	stable	3777
1297	-1.64891285504855	7.51900145473679	-4.85902475587404	0.000152021532149225	0.00188421861302602	0.866848249432359	CLCF1	stable	23529
1298	0.8804668500137	4.91451307858744	4.85842966340951	0.000152210970802527	0.00188428083769658	0.865611450670033	USP48	stable	84196
1299	0.856938696424317	7.91561541133349	4.8582887822841	0.000152255853511473	0.00188428083769658	0.865318648656798	TUBB1	stable	81027
1300	0.974136240283304	12.4424676085187	4.85761564241833	0.000152470493192714	0.00188464520200534	0.863919596465478	ABI1	stable	10006
1301	0.750919812425425	7.45432849848352	4.85747731013605	0.000152514640624709	0.00188464520200534	0.863632082145935	CCDC136	stable	64753
1302	-1.16014992845782	7.41750785367255	-4.85524144248186	0.000153230013002477	0.00189064405011851	0.858984752631416	COG3	stable	83548
1303	-0.784916841469394	5.01222114396961	-4.8552409471205	0.000153230171874527	0.00189064405011851	0.858983722957559	CPA5	stable	93979
1304	-1.38157866374508	5.91310192620641	-4.85423052731396	0.000153554584166388	0.00189322549945581	0.856883388220036	NRSN2	stable	80023
1305	0.661427398413757	8.9417212456902	4.85343148212438	0.000153811628506424	0.00189497309932764	0.855222370335747	GFRA2	stable	2675
1306	-1.37140473018937	8.4746665331062	-4.85142317281004	0.000154459625343125	0.00190153104308184	0.851047347687073	TNFSF13B	stable	10673
1307	0.700079007537331	12.1038414308784	4.85014185777386	0.0001548745102265	0.00190521150866207	0.848383473389742	TOR1AIP2	stable	163590
1308	-1.02930717946322	8.64813935590747	-4.8493061788872	0.000155145713822025	0.00190569492276905	0.846646007677816	TUBA3C	stable	7278
1309	0.606002256321492	7.14684575735838	4.84791219724329	0.000155599185330528	0.00190983764817568	0.843747637401634	SGCZ	stable	137868
1310	0.848972255727831	8.5852216238975	4.84634289083372	0.000156111313644359	0.00191469361175003	0.840484531930007	RASGRP1	stable	10125
1311	0.536154098640413	6.33875172526138	4.84495869656457	0.000156564463244931	0.00191814695675752	0.837606160472052	TMEM150C	stable	441027
1312	-1.02319714443081	7.51394681789215	-4.84477013188265	0.000156626298507368	0.00191814695675752	0.837214035765459	RBM48	stable	84060
1313	-0.791458851987434	5.12668238289545	-4.84441441569157	0.0001567430151094	0.00191814702406775	0.83647430726663	PRM3	stable	58531
1314	-1.12576129574188	8.55353055743572	-4.84377696695502	0.000156952395596755	0.00191928022442907	0.835148675650538	XCR1	stable	2829
1315	0.857057090646407	7.49640463353085	4.84264046003772	0.000157326409870675	0.00192242345444204	0.832785121764585	NDUFB3	stable	4709
1316	-1.59041142879948	4.87848734107327	-4.84103662988471	0.000157855767494086	0.00192745879551657	0.829449504309889	CD247	stable	919
1317	-0.611281466689639	5.25213876844188	-4.84016827563202	0.000158143134896739	0.00192944802381861	0.827643424976024	INPP5A	stable	3632
1318	1.68883296263894	8.21142499436375	4.83960013490439	0.000158331441111618	0.00192944802381861	0.82646172127175	PTPN12	stable	5782
1319	-1.61306801564313	10.8093805078011	-4.83948123618889	0.000158370878255631	0.00192944802381861	0.82621441453377	TENT5C	stable	54855
1320	0.518990766149863	6.36248603906885	4.83795457497348	0.000158878145289018	0.00193419430950001	0.823038885486276	IL1RAPL2	stable	26280
1321	-0.729952078916351	6.27279167942447	-4.83532679388357	0.00015975517879169	0.00194199435165786	0.817572509602639	TBC1D21	stable	161514
1322	-1.22239796500592	9.92262594430278	-4.83435658821506	0.000160080239292436	0.00194450756302379	0.81555411526927	RAB2B	stable	84932
1323	-0.733118543143835	10.8067614123217	-4.83235394161238	0.000160753352495515	0.00195124176385804	0.811387601277268	ARID3A	stable	1820
1324	-1.82118976396064	10.5598833979329	-4.82940357857628	0.000161750281476251	0.00195944346852949	0.805248740949175	LTF	stable	4057
1325	-0.547873223689074	4.85662856444055	-4.82936996255964	0.000161761676697991	0.00195944346852949	0.805178791407531	TRNP1	stable	388610
1326	1.05633584837502	5.15715792338396	4.82929608525582	0.000161786722652541	0.00195944346852949	0.805025064246133	ZMYM2	stable	7750
1327	-0.79796420106074	5.89153329078453	-4.82550853020283	0.000163076110640474	0.00197235062036036	0.797143135104518	BPIFB4	stable	149954
1328	-1.78235752392613	9.86641792844273	-4.8253976486295	0.000163114015690841	0.00197235062036036	0.796912371540572	IER5L	stable	389792
1329	-0.683740903380421	7.14379950281228	-4.82510978658382	0.000163212463869187	0.00197235062036036	0.796313276440041	USHBP1	stable	83878
1330	0.549764168407089	5.03549180575346	4.82199606764391	0.000164281239693883	0.00198380762260762	0.789832595852834	APRT	stable	353
1331	1.13291699816581	10.3893914664474	4.81956691263571	0.000165120008006159	0.00199247234330487	0.78477615433013	GSTK1	stable	373156
1332	1.45971658541483	7.89086483972783	4.81901147482367	0.000165312410639977	0.00199333049806898	0.783619905525496	KCNE4	stable	23704
1333	-0.832159962262335	8.57837886971166	-4.81800419964833	0.00016566191387112	0.00199608031852776	0.781523005945075	CFD	stable	1675
1334	0.604114035587987	7.86605392809306	4.81625559250157	0.000166270438806013	0.00200194480716251	0.777882633708758	ALPK2	stable	115701
1335	-0.990374584037865	6.49543065029398	-4.81261817473855	0.000167543612314181	0.00201539240597822	0.770309186111909	OXCT2	stable	64064
1336	-1.06594335075838	4.10160803251445	-4.81236505981525	0.000167632577972146	0.00201539240597822	0.769782135879007	FAM131A	stable	131408
1337	1.52407886400392	6.29518412549472	4.80962941413743	0.000168597198937843	0.00202550801501715	0.764085479397518	PIM1	stable	5292
1338	0.731059710602183	7.42238299904621	4.80751925374387	0.000169345141823157	0.00203300760106909	0.759690896896262	PRR29	stable	92340
1339	-0.914769971683201	4.02432386730396	-4.80648951723653	0.00016971136087294	0.00203484396940215	0.75754625191444	CEP19	stable	84984
1340	-0.808481968326374	2.84344929426134	-4.80639299295116	0.000169745730578056	0.00203484396940215	0.757345215086643	CLEC9A	stable	283420
1341	0.694810962574834	5.84267223957641	4.80434591197332	0.000170476319109802	0.00204211246688746	0.753081457092939	QSOX2	stable	169714
1342	-1.27178560337992	4.21446278034991	-4.80394120578484	0.000170621135980275	0.00204235860876607	0.752238474692606	KIR2DL4	stable	3805
1343	-0.795877878049278	7.93608641840306	-4.80350528079904	0.000170777264621093	0.00204273969726904	0.751330449986068	APLF	stable	200558
1344	0.583814949707092	6.27444598159296	4.80307291278254	0.000170932263575135	0.00204310672862353	0.75042981888474	ATP9B	stable	374868
1345	0.696801509836482	14.299466990485	4.80217724979101	0.00017125380609001	0.00204546242957072	0.748564086120132	TMEM98	stable	26022
1346	-1.32734411217539	11.1003600493305	-4.79912613379978	0.000172353802983324	0.00205710584751701	0.742207887698141	FTH1	stable	2495
1347	-0.931057210629224	3.98449748605985	-4.79855019181791	0.000172562252146821	0.00205809913935632	0.741007977921491	PCED1A	stable	64773
1348	1.60307285523109	9.29421059934348	4.79619821844545	0.000173416173983601	0.00206617917416433	0.736107625248801	FER	stable	2241
1349	-0.954245469388041	8.60662249815621	-4.79586579938084	0.000173537211962755	0.00206617917416433	0.735414991210588	MTCH2	stable	23788
1350	0.582790016861342	8.61479372195521	4.79564712535339	0.000173616881017398	0.00206617917416433	0.734959353330587	ZBED6	stable	100381270
1351	-0.686890943456342	5.67021594420938	-4.79331886619515	0.000174467452352262	0.00207479926151188	0.730107857144643	RREB1	stable	6239
1352	0.899998561355015	7.34523887976959	4.79236828868083	0.000174815945401558	0.00207744039238945	0.728126969297569	EML5	stable	161436
1353	-0.915957663465222	4.11129048478577	-4.79065616435909	0.000175445426377773	0.00208341443823605	0.724558924232657	SLC6A11	stable	6538
1354	1.25340041189816	4.72408087335886	4.78788343861824	0.000176469766656639	0.00209406542599413	0.718780091961201	AP3S1	stable	1176
1355	1.43741057301502	11.887024490017	4.78733971982347	0.000176671350806073	0.00209494491377908	0.717646815991853	KCTD12	stable	115207
1356	-0.820829726025842	5.76870020877471	-4.78685441928581	0.000176851475103139	0.00209556884882486	0.716635281180324	MOV10	stable	4343
1357	-0.76263227842332	9.34205365620253	-4.78469563420022	0.000177655007557066	0.00210248449076855	0.712135391459267	CRACR2A	stable	84766
1358	-1.89546137200371	12.4702113607756	-4.78459927216164	0.000177690961830089	0.00210248449076855	0.71193452032614	INHBC	stable	3626
1359	0.581428657272036	8.05361482022571	4.78359978563715	0.000178064325662615	0.00210538646925545	0.709850999913211	GTPBP2	stable	54676
1360	-1.5360456496714	7.52561467174012	-4.78290767879234	0.000178323335783877	0.00210693315859671	0.708408192860866	RSPO3	stable	84870
1361	0.558944596378166	8.33646541858292	4.78167108480658	0.000178787070561435	0.00211036623722538	0.705830218901815	PTPN4	stable	5775
1362	0.646396123416818	6.059384428976	4.78144839298844	0.000178870713018251	0.00211036623722538	0.705365951737019	ID3	stable	3399
1363	-0.87276674180386	5.20439223894524	-4.78087061174099	0.000179087912636493	0.00211141308764761	0.70416137658619	CUL1	stable	8454
1364	-1.15009368949289	8.72538099568441	-4.77915097659202	0.000179735954287665	0.00211706926738322	0.700576071423764	ACER3	stable	55331
1365	0.942454917908721	7.12106485882642	4.77891440446671	0.00017982529341448	0.00211706926738322	0.700082818291623	CLDND1	stable	56650
1366	0.738375484632779	5.67988385173982	4.77810021287098	0.000180133111804159	0.00211917515569174	0.698385193406795	SNX5	stable	27131
1367	0.809385716536059	8.25321887113647	4.77739771315304	0.000180399135935862	0.00212078669463941	0.696920407946064	LRP8	stable	7804
1368	-0.715689321175081	6.29709749726408	-4.77693151956919	0.000180575896712992	0.00212134729269337	0.695948323541226	PEX5	stable	5830
1369	-1.29297332501888	4.70209895760312	-4.77378792695876	0.000181772442580188	0.00213387863843242	0.689392998601378	CABCOCO1	stable	219621
1370	-0.723955326860847	4.42444679199424	-4.77143669350581	0.000182672686124592	0.00214291620018392	0.684489458613384	TPTE2	stable	93492
1371	0.71703430594747	7.52807106269911	4.77066130248931	0.000182970566751528	0.00214487964662009	0.682872269319003	SMARCA4	stable	6597
1372	-0.916756155494876	8.01100250711674	-4.76850516901407	0.000183801496361814	0.00215180347973653	0.678375090191877	KMT2A	stable	4297
1373	-1.80868130414542	9.27464500661071	-4.7684493325071	0.000183823065746887	0.00215180347973653	0.678258623640184	KIF3A	stable	11127
1374	1.22243535159916	7.78502292960698	4.76683765767643	0.000184446764189504	0.00215756766509217	0.674896805034339	DIXDC1	stable	85458
1375	-1.41198336416294	8.94116305593656	-4.7659852269683	0.000184777518197697	0.00215989936812173	0.67311862213679	ELANE	stable	1991
1376	-0.687381336067685	5.80130424936845	-4.76484029215632	0.000185222721312588	0.00216348903593975	0.670730180179253	PRR5-ARHGAP8	stable	553158
1377	-1.45480466770995	8.38902037249645	-4.76451890198056	0.000185347889419116	0.00216348903593975	0.670059711186798	CCNL1	stable	57018
1378	-1.88151685093476	4.44210937949851	-4.76354974357194	0.00018572585976297	0.00216576460339648	0.668037848905844	HGH1	stable	51236
1379	-0.747594996840934	5.70340737933305	-4.76326057128864	0.000185838788985657	0.00216576460339648	0.667434562005253	WHRN	stable	25861
1380	0.462244087852964	7.80602104064043	4.76300623480782	0.000185938171913139	0.00216576460339648	0.666903945944207	BTN3A2	stable	11118
1381	-0.548376317957646	6.84596208001423	-4.76218557334503	0.00018625921884928	0.00216796760749853	0.665191784651116	TMEM273	stable	170371
1382	0.648430192766591	7.44046182220819	4.75978659838316	0.000187200961237467	0.00217738697660139	0.660186451623468	CTC1	stable	80169
1383	-1.17278950822749	7.56197683833578	-4.75530985809388	0.000188971381079418	0.00219642478644996	0.65084475231073	MYCL	stable	4610
1384	-0.953953824345938	3.8775703288692	-4.75451223763615	0.00018928860734781	0.00219649881428656	0.649180176164745	ZDHHC11	stable	79844
1385	-0.725663707055016	6.98398955141285	-4.75437619070927	0.000189342769642485	0.00219649881428656	0.648896251065093	HLA-DMA	stable	3108
1386	-0.736260635269978	4.82943910808004	-4.75419143638254	0.000189416348421973	0.00219649881428656	0.648510673015196	RHBDD2	stable	57414
1387	-1.03512955317169	6.40086453874401	-4.75395051265918	0.000189512340654599	0.00219649881428656	0.648007866675084	PLEKHM2	stable	23207
1388	-0.834367027751381	4.26217814625167	-4.7533889961658	0.000189736260908085	0.00219669660753459	0.646835967412461	KCND3	stable	3752
1389	-0.804049191778199	8.42310706883136	-4.7532374875626	0.000189796725445641	0.00219669660753459	0.64651976082942	ACOT8	stable	10005
1390	0.579851224723149	9.80283254421895	4.75244755868263	0.000190112291764839	0.00219880050327596	0.644871107576209	OVGP1	stable	5016
1391	-1.07440074574957	3.17995760968132	-4.74979936893541	0.000191174124608241	0.00220952653863322	0.63934373693569	ABI2	stable	10152
1392	-0.751492489036118	13.9378812362558	-4.74898115562842	0.00019150342344539	0.00221177706558327	0.637635829331868	MAD2L2	stable	10459
1393	0.619009525935478	6.93414244148769	4.74851303141809	0.000191692085624072	0.00221240128316827	0.636658660871356	SERTAD2	stable	9792
1394	1.56755936284831	10.5352630637424	4.74443527836598	0.00019334354145885	0.00222989551149207	0.628145980700351	GLI1	stable	2735
1395	1.35702184129806	17.2017271952787	4.74351536343955	0.000193718103908099	0.00223264869406003	0.626225394853939	CRAT	stable	1384
1396	0.77547497836812	5.07114227004887	4.7414515090713	0.000194561143930136	0.00224079355325283	0.621916267535958	DEFA6	stable	1671
1397	1.06566695793194	6.70460660621557	4.74093717591284	0.000194771820583805	0.0022416490695342	0.620842338209262	NCBP2	stable	22916
1398	-1.08669942660173	6.79111927450213	-4.73823677395204	0.00019588176462742	0.00225284590738394	0.615203552270967	SCUBE1	stable	80274
1399	0.676377245581455	7.32640158398927	4.73040894724468	0.000199135873359321	0.00228736943180788	0.59885485054964	TAF12	stable	6883
1400	0.772830348173466	8.67116752934526	4.73023291071588	0.000199209684931052	0.00228736943180788	0.598487137413214	CCT8	stable	10694
1401	0.562637830927062	8.54331760487604	4.73001506319141	0.000199301066403948	0.00228736943180788	0.598032084255435	EFHC1	stable	114327
1402	0.54509347088703	7.96679468141571	4.72857950275878	0.000199904318726594	0.00229257304422199	0.595033306948973	GCA	stable	25801
1403	-1.00828555664329	8.10224670492205	-4.72825945218998	0.000200039064613851	0.00229257304422199	0.594364723871246	MSR1	stable	4481
1404	1.43255331447529	3.45746693391241	4.7279416800282	0.000200172943015428	0.00229257304422199	0.593700892576083	SULT2A1	stable	6822
1405	-1.32858821822154	3.81116181572819	-4.72617545966138	0.00020091872640378	0.00229951202538031	0.590011087673815	EFNB2	stable	1948
1406	-0.752026144644125	9.39196146169471	-4.72566586864225	0.000201134427233014	0.00230037878328085	0.588946458319583	IL17D	stable	53342
1407	-0.584772821004047	5.602011895086	-4.72522445294305	0.0002013214617713	0.0023009167066838	0.588024243651269	REG4	stable	83998
1408	-1.21146812838041	7.63341508751386	-4.72470600423786	0.00020154136316014	0.00230154973588016	0.586941070987679	MIA2	stable	4253
1409	0.936685066353813	7.56705928584166	4.72443377407995	0.000201656928486002	0.00230154973588016	0.586372303939058	POC5	stable	134359
1410	0.568521216753881	8.57667375630109	4.72361521542487	0.000202004825292696	0.00230392040505583	0.584662065442281	PSMG4	stable	389362
1411	-0.951931985286343	3.46216463669282	-4.72176897558439	0.000202791749997406	0.00231129154730053	0.580804474476842	DCHS2	stable	54798
1412	-1.02258495632324	10.6529712593876	-4.71916201562631	0.000203908250732708	0.00232240616825507	0.575356968025997	KLC4	stable	89953
1413	0.684448306645547	9.68985606149146	4.71829504275182	0.000204280944222359	0.00232503969410975	0.573545225766095	GAS7	stable	8522
1414	-1.33667199994706	7.87452885250311	-4.71502546383068	0.000205692735976332	0.0023394879693917	0.566712162981054	GPR150	stable	285601
1415	-0.984636409183959	4.79696314261211	-4.71387571273386	0.00020619155810507	0.00234046832845005	0.564309115966287	APOL3	stable	80833
1416	-0.832172289693481	6.60364296152021	-4.71356760767287	0.000206325439881205	0.00234046832845005	0.56366514135776	AK5	stable	26289
1417	-0.536123753132794	3.16129018012218	-4.71356306892704	0.000206327412778617	0.00234046832845005	0.563655654809192	MMP20	stable	9313
1418	0.686857322711124	12.7650132827421	4.7133409494489	0.000206423986984575	0.00234046832845005	0.563191395309654	ZG16B	stable	124220
1419	0.498917847411097	6.20731704626859	4.71318695383808	0.000206490969044879	0.00234046832845005	0.562869521636936	PRSS54	stable	221191
1420	-1.33089377576686	4.6501237322814	-4.71283383986049	0.000206644643583233	0.00234059594575495	0.562131454260678	KIAA1671	stable	85379
1421	-0.755817352440594	8.8915271087984	-4.71099798701684	0.000207445486808149	0.00234804860584844	0.558294062269073	PRKAR2A	stable	5576
1422	0.760778059028559	9.68780880228797	4.70757548486834	0.000208946934209053	0.00236192333173877	0.551139496886016	AKIP1	stable	56672
1423	-1.55851753468527	7.82118865512228	-4.70748988039467	0.00020898463066439	0.00236192333173877	0.550960533807879	TCAP	stable	8557
1424	-1.00297174082838	4.04511869356125	-4.70703030624269	0.000209187125675618	0.00236192333173877	0.549999747436319	C10orf67	stable	256815
1425	1.61190219161825	4.51965613809484	4.70689644697906	0.000209246143657538	0.00236192333173877	0.549719898083309	KRTAP9-6	stable	100507608
1426	-1.123892402137	2.77942821727838	-4.7032558565473	0.000210857798572686	0.00237676788462842	0.542108277356244	SLC22A17	stable	51310
1427	-0.802057647928405	6.60590408385542	-4.7030721706348	0.0002109394495755	0.00237676788462842	0.541724206854637	DOCK2	stable	1794
1428	-0.598187012326011	4.68395001105261	-4.70294703550193	0.000210995092404798	0.00237676788462842	0.541462559249812	TADA2A	stable	6871
1429	-0.843162481476839	7.51291033124203	-4.7020250419072	0.000211405529986333	0.00237976019542835	0.539534707879064	ARL4D	stable	379
1430	0.914879758942866	4.71401838462158	4.70045365973087	0.000212106930478138	0.002386021493777	0.536248864703519	GTF3C6	stable	112495
1431	-0.872860564000694	7.14192473529516	-4.69947430819776	0.000212545273859299	0.00238888991244683	0.534200895596931	FANK1	stable	92565
1432	0.680917434346935	9.44151230075304	4.69923477058521	0.0002126526280444	0.00238888991244683	0.533699976078259	WIPF1	stable	7456
1433	-0.937152649060975	7.12258443933711	-4.69779193827501	0.000213300437605459	0.00239453052735363	0.530682643930632	RGMB	stable	285704
1434	0.829157776273607	6.47726612207977	4.69578430755905	0.000214205185794999	0.00240207128284957	0.526483915703115	TYSND1	stable	219743
1435	0.558958335699239	7.86897668508937	4.69565306714698	0.000214264466118495	0.00240207128284957	0.526209431073537	ATP5MF	stable	9551
1436	-1.25135978067104	6.1417425670014	-4.69509789214185	0.000214515419849643	0.0024022195133662	0.525048288246367	VSIG4	stable	11326
1437	0.712183549092477	7.28219569807845	4.69464503548077	0.000214720345131462	0.0024022195133662	0.524101126238966	IRX1	stable	79192
1438	-0.799147603221824	6.31209940567961	-4.69434566651142	0.000214855924329651	0.0024022195133662	0.523474979551734	RTP5	stable	285093
1439	-0.681907974257799	7.22948355835353	-4.69433148798848	0.000214862347712097	0.0024022195133662	0.523445324225196	HM13	stable	81502
1440	-0.790854464513273	7.78717953508991	-4.69166541039023	0.00021607366711712	0.00241378405035818	0.517868780286233	USP34	stable	9736
1441	-1.91251322513919	9.93232028261356	-4.6914091712211	0.000216190454647231	0.00241378405035818	0.517332785802573	UPK3B	stable	105375355
1442	-0.553760530954046	5.99455310465998	-4.69090584320506	0.000216420046804865	0.00241470703953697	0.51627992310889	EPHA2	stable	1969
1443	-0.952663415406893	6.10250212963458	-4.6902373135442	0.000216725380194974	0.00241647328595956	0.514881462288657	B2M	stable	567
1444	-0.549037642599659	14.442798718987	-4.68884579987665	0.000217362328209736	0.00242150478502662	0.511970524740209	DNAJB2	stable	3300
1445	-2.10140249044285	12.3744103113434	-4.68860811790299	0.000217471315041028	0.00242150478502662	0.511473298393638	SFRP2	down	6423
1446	0.716291976207467	6.01832652485447	4.68763273345218	0.000217919152730832	0.00242484852750929	0.509432768340402	ARC	stable	23237
1447	-1.79090771830648	5.11598941115025	-4.68684917736526	0.000218279596044508	0.00242721594113091	0.507793497543612	FILIP1L	stable	11259
1448	-0.599033885524552	6.84932839414406	-4.68621577623965	0.000218571411289036	0.00242881754194409	0.506468331600318	RNF113B	stable	140432
1449	-0.883336435569352	10.1698670082148	-4.68500976871252	0.00021912813408223	0.00243335870516314	0.503945109453817	ZNF771	stable	51333
1450	0.837825692306426	10.2339987215354	4.68391609739478	0.000219634250818197	0.00243733214868134	0.501656826009908	RPUSD4	stable	84881
1451	-1.14632358755852	4.75993679850048	-4.68342294703274	0.000219862855374718	0.0024382226910145	0.500624981084276	TCF7	stable	6932
1452	-1.61732709637513	6.88099047011446	-4.68178182257882	0.000220625364254564	0.0024442650425394	0.497191040141796	PALM3	stable	342979
1453	0.78328549083237	9.2107934716119	4.68161041286605	0.000220705161127379	0.0024442650425394	0.496832365641443	SLC19A3	stable	80704
1454	0.523795928559176	7.64867184828761	4.68048688805923	0.00022122892863759	0.00244841578596551	0.494481338909133	NEU2	stable	4759
1455	0.652425299011909	7.8632803022896	4.6761280683226	0.000223272967955805	0.00246817710614043	0.485359438572537	GCN1	stable	10985
1456	-1.43701995043864	8.18882902380863	-4.67603920926358	0.000223314837653229	0.00246817710614043	0.485173464787808	ABCB1	stable	5243
1457	0.69150245569942	5.34222019562868	4.67548793986017	0.000223574770588802	0.0024693893512278	0.484019696133879	ZIM2	stable	23619
1458	0.464756034488315	5.92749955678885	4.67451286013597	0.000224035293500706	0.00247165045846027	0.481978867796761	ADAMTS19	stable	171019
1459	-1.29263445938758	13.8566688828294	-4.6743704723728	0.000224102623123584	0.00247165045846027	0.481680846408225	TSPAN15	stable	23555
1460	-1.16903505505616	2.85991146532672	-4.67409983029285	0.00022423065613412	0.00247165045846027	0.481114381256319	LPAR2	stable	9170
1461	-1.37974428601201	10.6806509852757	-4.67338424175494	0.000224569540219555	0.0024736225094908	0.479616599033754	PTPN18	stable	26469
1462	-2.71081244345234	8.65907650884618	-4.67308674328492	0.000224710581482797	0.0024736225094908	0.478993900774791	CCDC61	down	729440
1463	-1.71299341675472	8.26364830305784	-4.67251354798061	0.000224982582929044	0.00247495900297111	0.477794119491008	CSTA	stable	1475
1464	-1.09296561925402	15.064380839055	-4.67206104299035	0.000225197549808398	0.00247566670976657	0.476846943814489	CNGB1	stable	1258
1465	-1.23778449986074	8.87022310961591	-4.6693353583253	0.000226496853029473	0.00248828594888996	0.471141274280596	STK4	stable	6789
1466	-1.37802128581841	9.35953364768489	-4.66837928624104	0.000226954411550891	0.00248988223519264	0.469139803690438	SYS1	stable	90196
1467	0.542164386739072	9.19323654479605	4.66830268466569	0.00022699111243682	0.00248988223519264	0.468979440754596	GYS1	stable	2997
1468	-0.788631957995445	4.16091376741464	-4.66808247500227	0.000227096651691742	0.00248988223519264	0.46851843654743	OR2A5	stable	393046
1469	-0.700206293354912	5.89276326418149	-4.66738865876791	0.000227429502474396	0.00249151814478138	0.467065924303034	BTBD9	stable	114781
1470	0.783781471487808	8.00414739946996	4.66713970631792	0.000227549055997375	0.00249151814478138	0.46654473104458	RWDD4	stable	201965
1471	-1.8036999696139	12.5893853905872	-4.66592894118597	0.000228131412118559	0.00249623153007225	0.464009875692128	CD82	stable	3732
1472	-0.479167148314225	6.46837184020615	-4.6632325825112	0.000229433781429355	0.00250881184151127	0.458364406470813	CSF2RB	stable	1439
1473	1.05810976950046	13.2387245622932	4.66291524651111	0.000229587556069007	0.0025088241249961	0.457699953669266	TWIST2	stable	117581
1474	-1.97164165749746	9.19272983374906	-4.66247688027427	0.00022980015247956	0.00250947874152928	0.456782070295885	PLEKHD1	stable	400224
1475	0.664030440209258	8.00339737870574	4.66076820677005	0.000230630734173727	0.00251652541815842	0.453204193179165	C17orf49	stable	124944
1476	-0.497723324622194	6.34885211945379	-4.66051992754762	0.00023075167661483	0.00251652541815842	0.452684291503251	CASP2	stable	835
1477	-0.565218152802237	4.23193350528608	-4.65886045610217	0.000231561705868025	0.00252294382625194	0.449209211998336	GPRC5D	stable	55507
1478	0.528646803684741	6.47234322825069	4.65820007587531	0.000231884860145383	0.00252294382625194	0.447826262964799	DAP	stable	1611
1479	1.03527277767377	5.47516969259124	4.65815668548533	0.000231906109148694	0.00252294382625194	0.447735394986374	GALNT10	stable	55568
1480	0.68595706004828	5.6978462219635	4.65805839421464	0.000231954251382214	0.00252294382625194	0.447529553310727	ICAM3	stable	3385
1481	1.27627076836099	7.8154346215407	4.6572127320196	0.00023236887097127	0.00252578200688679	0.445758538296404	RBPJ	stable	3516
1482	0.654051164430144	8.45749656640708	4.65631750285545	0.000232808616553825	0.00252888936752288	0.443883662985751	RACK1	stable	10399
1483	-0.976853399551459	4.61829093029948	-4.65566495640785	0.000233129688748925	0.0025307043821589	0.442517001348643	ZNF316	stable	100131017
1484	-0.816416205890838	3.59795306291067	-4.65416129467988	0.000233871255501069	0.00253707860340599	0.439367690060283	ZNF77	stable	58492
1485	0.497107451422321	11.1448483599137	4.65357433780716	0.000234161379836863	0.00253855031505201	0.438138307618527	DUSP23	stable	54935
1486	-1.15876978887166	5.6688437917946	-4.65299739889476	0.000234446910200989	0.00253997031585581	0.436929884032676	CDK5R2	stable	8941
1487	0.757471669701776	13.9024346990606	4.65183920682097	0.000235021178573748	0.00254451453877441	0.434503929365766	ATP5MC2	stable	517
1488	0.826674551276291	7.3394892032969	4.65073355186956	0.000235570735964526	0.00254732904719171	0.432187930732344	PLEKHS1	stable	79949
1489	-1.0554041801769	5.11689841333305	-4.65069258027168	0.000235591125751835	0.00254732904719171	0.432102106489497	C1orf74	stable	148304
1490	0.522897195290635	6.32978088395131	4.65036685593272	0.000235753288680108	0.00254740650851911	0.431419799258798	CACNA1E	stable	777
1491	-1.09751367083571	5.81881038036456	-4.64791845723564	0.000236975881800228	0.00255725450911803	0.426290805406997	ZFP62	stable	643836
1492	0.786253404881757	3.27718181142273	4.64596756027232	0.000237954678215539	0.00256613197931259	0.422203694109234	MOCS2	stable	4338
1493	0.655644630873194	8.14846514264793	4.64521769892476	0.000238331991820875	0.00256851559709906	0.420632670324743	TRAK1	stable	22906
1494	-1.5162923237522	10.3255376813172	-4.64269683596718	0.000239604913614132	0.00258054177932389	0.415350957459215	ECSCR	stable	641700
1495	-0.702037735392524	9.64125988216922	-4.64192893617509	0.000239994044361501	0.0025815741560514	0.413741965214348	DDA1	stable	79016
1496	-1.11825802030443	15.9453112609665	-4.64188776463868	0.000240014926099576	0.0025815741560514	0.413655696696991	YY2	stable	404281
1497	-0.892827913159834	7.62639583348513	-4.64148409507698	0.00024021976090858	0.0025817684600372	0.412809863973279	NRG3	stable	10718
1498	-0.823447596695411	5.15335544856067	-4.64107679207363	0.000240426620131454	0.0025817684600372	0.411956406352637	B4GALNT1	stable	2583
1499	-0.662376461357887	7.5832841715571	-4.64092401254999	0.000240504259952355	0.0025817684600372	0.411636271062861	UTP14A	stable	10813
1500	-1.07987445225959	11.9374479878469	-4.63994228499158	0.000241003766714291	0.00258544184461448	0.409579113379072	TBCD	stable	6904
1501	-1.32635546845539	6.62604919055926	-4.63854139201505	0.000241718379030298	0.00259018505853831	0.406643500651132	USP44	stable	84101
1502	-0.728546964471013	7.55723996044377	-4.63845775366695	0.000241761112248115	0.00259018505853831	0.406468229693658	ZFHX4	stable	79776
1503	0.754876505533101	8.30986367916297	4.63785026020306	0.00024207172927062	0.00259182336844472	0.405195163155388	MORN2	stable	729967
1504	1.81021898416936	6.05534082317862	4.63685362921655	0.000242582197658106	0.00259525751253005	0.403106562393083	UCHL1	stable	7345
1505	-0.698402630445168	2.94066709590359	-4.6366077717494	0.000242708293079324	0.00259525751253005	0.402591317861746	SH3BP2	stable	6452
1506	-0.755367495385954	3.25670163911344	-4.63576799163685	0.000243139503926449	0.00259817798896697	0.400831355503341	TAF1B	stable	9014
1507	-0.930601382278834	4.98157954006698	-4.63481713971738	0.000243628691144827	0.00260171380049723	0.398838556279932	LRP2BP	stable	55805
1508	-0.643859451868203	10.4343189990653	-4.62674175461529	0.000247823922925351	0.00264297563632265	0.381911615376076	HSD17B14	stable	51171
1509	-1.58937661648434	9.38737447998557	-4.62651612122756	0.000247942193455695	0.00264297563632265	0.381438597280815	ABCA2	stable	20
1510	-0.679746273831021	7.07813900762416	-4.62645363371613	0.000247974957785794	0.00264297563632265	0.381307597772373	GOLGA8B	stable	440270
1511	-1.30663107740769	3.73543845964342	-4.62417693604285	0.000249171723133979	0.00265400989611598	0.376534521290779	CXCL1	stable	2919
1512	0.564051202173785	8.89776920549305	4.62197731798241	0.000250333564036372	0.00266129730029247	0.37192270502111	SCAMP4	stable	113178
1513	-1.41335124633891	8.4600914770981	-4.62192295963517	0.000250362346008927	0.00266129730029247	0.371808730732543	STRADA	stable	92335
1514	0.666248731232979	7.47996168364042	4.62179190304323	0.000250431752485398	0.00266129730029247	0.371533940795019	SMIM27	stable	100129250
1515	1.29192674269498	10.1259939490517	4.62165624659032	0.000250503615670973	0.00266129730029247	0.371249504970489	RNGTT	stable	8732
1516	0.415568447506624	6.95046571223138	4.62076072767015	0.000250978539173175	0.00266305428071983	0.369371806392078	SCD5	stable	79966
1517	-0.925132337422201	6.51563926190488	-4.62073335831221	0.000250993068502283	0.00266305428071983	0.369314418241632	PKMYT1	stable	9088
1518	-0.905165378869419	4.96572551829755	-4.62026307623564	0.000251242856988085	0.00266398474490269	0.368328321434194	RABL6	stable	55684
1519	-0.759332244611597	6.12110071575262	-4.61934956085354	0.000251728791623092	0.00266741630581916	0.366412801237831	MICALL1	stable	85377
1520	-1.15096707960376	12.5262396101655	-4.61866812851022	0.000252091896042092	0.00266954272645089	0.364983891368275	GRIK3	stable	2899
1521	-0.624744240677085	7.72727787227395	-4.61449567952843	0.000254326878863374	0.00268961941991884	0.356233908645119	ZNF420	stable	147923
1522	-0.976955159603077	5.0914196352701	-4.61445922686129	0.000254346493577934	0.00268961941991884	0.356157459092619	ZNF527	stable	84503
1523	1.20781381777445	11.2699356574069	4.61421351829405	0.00025447874645414	0.00268961941991884	0.355642149876809	CXCL14	stable	9547
1524	-0.472425887705117	13.0333315169068	-4.61383458686688	0.000254682844095199	0.00269004662127545	0.354847432698777	LY6H	stable	4062
1525	0.463324471273529	8.52118089157563	4.6124467843144	0.000255431759197495	0.0026944935573882	0.351936769251127	ATG7	stable	10533
1526	-0.772846661903426	5.81688380903452	-4.61096533992157	0.000256233684739771	0.0027012191203965	0.348829565955574	TLNRD1	stable	59274
1527	-0.839441212657421	5.82194336042793	-4.60955272312966	0.000257000743215128	0.00270597990757656	0.345866585286761	RND1	stable	27289
1528	-1.92374473154988	5.81551024678671	-4.60952727924855	0.000257014580816976	0.00270597990757656	0.345813215212671	KCNK5	stable	8645
1529	0.874189239014207	5.40418292864713	4.6086609543153	0.000257486183240116	0.00270920961687024	0.343996020547586	MTX1	stable	4580
1530	0.785218509519189	4.04617669571308	4.60806792151341	0.000257809521744436	0.00271087619313487	0.342752051768725	AP5Z1	stable	9907
1531	-0.668171561557377	6.80970224922915	-4.60667750904339	0.000258569238172879	0.00271712623361334	0.339835375934693	NMNAT1	stable	64802
1532	-1.24269860255208	6.55884781668152	-4.60617805807964	0.000258842693120005	0.00271826176449028	0.338787643361136	ICE2	stable	79664
1533	0.498197223550089	13.5803186949157	4.60524510984286	0.000259354282449738	0.00272189503963055	0.336830489173144	UBE2Q1	stable	55585
1534	-1.02589970712932	7.85156930451393	-4.60444711598923	0.00025979268619881	0.00272475609296582	0.335156398433329	MPZ	stable	4359
1535	0.740843263459617	6.94664793370001	4.6031072962006	0.000260530458953751	0.00273075133476077	0.332345529599934	CYB5A	stable	1528
1536	-0.819281184395866	5.88520164754382	-4.60130691389283	0.000261525204709772	0.00273796613436614	0.328568237689074	MZF1	stable	7593
1537	0.893613022539102	9.99140191535439	4.60125854566506	0.000261551982412828	0.00273796613436614	0.328466755763938	SH2B1	stable	25970
1538	-0.629794787123716	3.15240300914512	-4.59915717353177	0.000262718049617833	0.0027484221167849	0.324057693373295	PRDM15	stable	63977
1539	0.638143904890996	7.33632011997681	4.59769449033923	0.000263532829701032	0.00275228777663759	0.320988544418623	MLIP	stable	90523
1540	1.14764791206324	7.51314551097026	4.59759210720358	0.000263589958042444	0.00275228777663759	0.320773708532502	MVP	stable	9961
1541	1.09940603071797	6.87724446261223	4.59546944833647	0.000264777219141223	0.00276292926767365	0.316319466619062	CYP26B1	stable	56603
1542	-0.927242745703007	8.56406203362803	-4.59417538502491	0.00026550369661583	0.00276875206464541	0.313603825249219	MRPL41	stable	64975
1543	-0.901654979668057	4.323388224023	-4.59338227208981	0.000265949947931521	0.00277164704772006	0.311939392977147	KDM2B	stable	84678
1544	0.647786709793038	8.33814321182122	4.59235914945673	0.000266526745225091	0.002775898008729	0.309792199747851	MMP24OS	stable	101410538
1545	-1.27092631574997	4.29228388980411	-4.59176891971205	0.000266860073778642	0.00277760944430144	0.308553473099909	EFHD1	stable	80303
1546	-1.07852547312946	6.55375847774927	-4.5913854218104	0.000267076879462807	0.00277810665441217	0.307748606354658	MLYCD	stable	23417
1547	-0.872936756498236	4.415783141018	-4.59099550996506	0.000267297495208507	0.0027783124202864	0.306930268459268	C1orf198	stable	84886
1548	1.09629435021579	9.43699340873106	4.59075307978877	0.000267434758070769	0.0027783124202864	0.306421456635565	RAPGEF2	stable	9693
1549	0.725698730067829	7.82682784138778	4.58985245837472	0.000267945315179253	0.00278185802588189	0.30453120107397	AP5S1	stable	55317
1550	-1.45927593391337	9.15985584564215	-4.5854784701448	0.000270439065380062	0.00280422878469202	0.295350169464004	POLR1C	stable	9533
1551	0.848997402878968	10.4854967016525	4.58547458418137	0.000270441291374314	0.00280422878469202	0.295342012245976	TRIM35	stable	23087
1552	-1.20085973182308	7.47786887325938	-4.58317254088543	0.00027176325635611	0.00281615959534217	0.290509506998825	KRT7	stable	3855
1553	-1.48787087981857	5.91462048363414	-4.5827416996046	0.000272011400568991	0.00281695486348542	0.289605036338169	PIAS1	stable	8554
1554	-0.717693404790174	4.47809012797539	-4.58238994625475	0.000272214165042542	0.0028172794725908	0.288866587080025	KRT9	stable	3857
1555	-1.02716896969353	3.47821272406452	-4.58177960684643	0.000272566354192411	0.00281914917001402	0.287585259223816	DENND2A	stable	27147
1556	-0.714426258199274	6.04327628498002	-4.5794692671829	0.000273903718478601	0.00283119975672693	0.282734784932066	CEP57L1	stable	285753
1557	-0.837236692733862	12.1968352920662	-4.57696012563644	0.00027536373609781	0.00284450220161377	0.277466543629076	SH3BP1	stable	23616
1558	0.698939037217217	9.86588584929776	4.57608079675746	0.000275877273533759	0.00284801695384882	0.275620192233005	FAU	stable	2197
1559	-0.852218852423922	6.78019176468151	-4.57550859830036	0.000276211967453766	0.00284968216265075	0.274418704513426	UNKL	stable	64718
1560	0.74108457920881	8.38945875307984	4.57362079927059	0.000277319127312947	0.00285742905955081	0.270454603530864	GPBP1L1	stable	60313
1561	-0.812062562078472	6.64590112210766	-4.57322403935257	0.000277552394161669	0.00285742905955081	0.269621436921188	ZNF496	stable	84838
1562	0.839591901969847	8.98006271510419	4.57313126632603	0.000277606966985677	0.00285742905955081	0.26942661894629	PDP1	stable	54704
1563	-0.765641514723978	5.88777496092796	-4.57283946891359	0.000277778685225311	0.00285742905955081	0.268813857720046	ZBTB44	stable	29068
1564	-0.619118665358024	6.21651301454537	-4.57274862875792	0.000277832165327788	0.00285742905955081	0.268623096435999	ZKSCAN1	stable	7586
1565	-0.89522549267763	4.68070164086246	-4.57140554260373	0.000278624102269504	0.0028637818141334	0.265802599049276	GRIK5	stable	2901
1566	-1.4673004492695	6.43544435780689	-4.57105077379327	0.000278833671721526	0.00286414462171455	0.265057560994757	PRKCB	stable	5579
1567	-1.54374356104364	9.05190964974909	-4.56954315861751	0.000279726044550966	0.00287151626620558	0.261891379654944	ZNF267	stable	10308
1568	0.785068166233924	9.90663923817209	4.56917957922813	0.000279941685964782	0.00287193608541273	0.261127795609071	SURF6	stable	6838
1569	0.793396752947626	9.48734980048946	4.56764671957485	0.000280852699041555	0.00287948478399748	0.25790841418311	MID1	stable	4281
1570	-0.522010215321191	11.2144522521413	-4.56629392350332	0.000281659204733558	0.00288595326047133	0.255067086711795	NES	stable	10763
1571	-1.55745660630933	12.1126896549449	-4.56534999309997	0.000282223351162404	0.00288993194788418	0.253084446276394	PXN	stable	5829
1572	1.05238287051853	4.48021643468163	4.56490151242137	0.000282491791890898	0.00288998222202178	0.252142433440044	UGT2B10	stable	7365
1573	0.58684421280032	7.05165898792766	4.56475432723898	0.000282579947112199	0.00288998222202178	0.251833275031513	DAGLA	stable	747
1574	-0.894828219191847	5.31690262932046	-4.56376701765875	0.000283172012026383	0.00289202691969091	0.249759423193693	WFS1	stable	7466
1575	0.819629464733252	7.30086006993984	4.5635468139178	0.000283304234956273	0.00289202691969091	0.249296875051739	CGAS	stable	115004
1576	0.871259744765632	3.49620969058142	4.56345655950281	0.00028335844704083	0.00289202691969091	0.249107290595815	LIPM	stable	340654
1577	0.861127637445205	10.373921813806	4.56324802392791	0.000283483746128509	0.00289202691969091	0.248669247972578	SLC23A2	stable	9962
1578	0.721472782997045	8.61194161313266	4.5608890049962	0.000284905104469601	0.00290472418855948	0.243713783709574	CDK12	stable	51755
1579	0.576163577260231	7.08555195654149	4.55671442073445	0.000287438191890569	0.00292873321991413	0.234943603396745	TSTD3	stable	100130890
1580	1.11471630410267	7.05705992079652	4.55585327392304	0.000287963572774517	0.00293226847493754	0.233134326550261	TMEM109	stable	79073
1581	1.2136498070247	8.10386896471126	4.55418670409687	0.000288983117310596	0.00294082819380783	0.229632717787493	MICU3	stable	286097
1582	-0.895679813586214	7.55697771352697	-4.5533226513714	0.000289513158475654	0.00294439898486843	0.22781719953321	TENT5B	stable	115572
1583	0.90178177551367	7.90863878405718	4.55302053285443	0.000289698722413609	0.00294446413288044	0.227182387418004	PCDHGB1	stable	56104
1584	-0.639585932440513	4.12287065762405	-4.55213581284949	0.00029024282248107	0.00294607964549347	0.225323379148477	HIC1	stable	3090
1585	0.822240128146896	8.41832459930203	4.55203201106652	0.000290306728433301	0.00294607964549347	0.225105263601132	PKN3	stable	29941
1586	-1.45171901538412	5.94848477240558	-4.55188795937624	0.000290395438132001	0.00294607964549347	0.224802571034218	RNF170	stable	81790
1587	-1.64216115354607	6.19919943322986	-4.55001597301795	0.00029155075547209	0.00295597573484503	0.22086889148432	TRMT5	stable	57570
1588	-0.831681351504701	3.62896579299793	-4.54848907192447	0.000292496564871608	0.00296337206441481	0.217660192952406	TCP10L	stable	140290
1589	-1.37033548000566	2.74607351449084	-4.54825653407391	0.000292640879862807	0.00296337206441481	0.217171514846908	APOC1	stable	341
1590	-1.3641794249793	3.07235391227834	-4.54721877570891	0.000293285805985756	0.00296807402794082	0.214990625863648	DNPEP	stable	23549
1591	0.687939111129231	5.22896396373062	4.54580416755957	0.000294167261281895	0.00297516242410335	0.212017665870213	ZNF226	stable	7769
1592	-1.14380617137675	10.4517560914124	-4.54407185822248	0.000295250354504881	0.00298428018221877	0.208376853289745	FBXL22	stable	283807
1593	-1.18428165532726	5.52948383197659	-4.54078438974806	0.000297316959453816	0.00300332159104085	0.201467041450853	TAF9B	stable	51616
1594	-0.754041923898699	7.1023841309685	-4.54016014260967	0.000297711041493658	0.00300545513940312	0.200154884295502	ATF3	stable	467
1595	1.1123492134763	9.23920258251052	4.53976673184206	0.000297959671609109	0.00300611860214592	0.199327929178645	GRAP2	stable	9402
1596	-0.701892136320979	3.91968653274161	-4.53937805458651	0.000298205517826887	0.00300675318127907	0.198510914721115	GYPE	stable	2996
1597	0.804041123042201	5.57641835997279	4.53702045892453	0.000299701176941552	0.00301998089701681	0.193554961726269	ABHD6	stable	57406
1598	-1.32456520183814	5.39743274578725	-4.53639612590067	0.000300098531501945	0.00302213196399171	0.192242481255944	DSG2	stable	1829
1599	-1.02626625597252	12.7261563362579	-4.53609491057644	0.000300290430709907	0.00302221263240497	0.191609254297732	HLA-B	stable	3106
1600	0.663440079239738	8.08041652321523	4.53506623005849	0.000300946728116634	0.00302579447035126	0.189446679388762	ALDH2	stable	217
1601	-1.18487234188168	7.05225457470007	-4.53494525441621	0.000301024006394105	0.00302579447035126	0.189192350460303	EHBP1L1	stable	254102
1602	1.70276410146288	4.53139533355424	4.53443584918107	0.000301349632110057	0.00302579447035126	0.188121410404738	OR4Q3	stable	441669
1603	-0.636856004557277	8.06795983921438	-4.53438406640371	0.00030138275314664	0.00302579447035126	0.18801254482262	FXYD3	stable	5349
1604	0.911437649711622	17.0524183614032	4.53375503618315	0.000301785386331019	0.00302798707225293	0.186690089484085	LOXL1	stable	4016
1605	0.701744150494996	7.29186074254195	4.5315704192454	0.000303187986636784	0.00304020412469527	0.182097027419127	RNF152	stable	220441
1606	-0.917679842115585	3.94381074310715	-4.53121647625592	0.000303415854308638	0.00304063388144053	0.181352850651243	NTHL1	stable	4913
1607	0.745661910505773	6.50176935415035	4.53032931936337	0.000303987770325422	0.00304450883930427	0.179487541060747	NONO	stable	4841
1608	0.614792772339592	4.31072166129819	4.52583961946864	0.000306898982858589	0.00307121998254281	0.170046909269787	ZBTB46	stable	140685
1609	-1.42655043424978	4.47870386672737	-4.5253552216483	0.000307214767739312	0.00307121998254281	0.169028278957207	NHLRC2	stable	374354
1610	-0.821103846154707	6.52249339859585	-4.52535420077984	0.000307215433605134	0.00307121998254281	0.169026132178949	SIGLEC1	stable	6614
1611	-1.19284316570856	5.42771545568307	-4.5245768722826	0.000307722876127376	0.00307442277760086	0.167391474671302	PACRGL	stable	133015
1612	-1.0531280600332	6.63378654398061	-4.52365320236192	0.000308326960189258	0.00307661853401569	0.165449026547866	SYNE1	stable	23345
1613	-1.25569646200547	5.38901513999736	-4.52358579468585	0.000308371092328881	0.00307661853401569	0.165307268389619	JPH3	stable	57338
1614	-1.07878845206905	7.31179237926946	-4.52338246884899	0.000308504249714503	0.00307661853401569	0.164879673077253	GTPBP3	stable	84705
1615	-1.23355968527083	7.56487439070867	-4.52291542106344	0.000308810339362472	0.00307733715073848	0.163897459818635	CD37	stable	951
1616	-0.675152937372897	9.21084226210761	-4.52270126570574	0.000308950793959141	0.00307733715073848	0.163447081379673	MPIG6B	stable	80739
1617	-1.37484167994247	4.74574514387028	-4.52162088444599	0.000309660358184184	0.00308253663643675	0.161174949102262	ASPM	stable	259266
1618	0.751527184408523	5.03103268791479	4.52094469521285	0.000310105304154128	0.00308509726015321	0.159752831350038	PARP2	stable	10038
1619	-0.674717768901169	3.00341271992973	-4.51999277453104	0.000310732790049801	0.00308946969417331	0.157750767117258	TRIM46	stable	80128
1620	1.01880995085688	2.60082370310843	4.51932268288948	0.000311175275159139	0.00309113326380426	0.15634140908925	NXT2	stable	55916
1621	2.27871451559699	3.93125440053963	4.51895989359647	0.000311415105256641	0.00309113326380426	0.155578368071475	GALNT16	up	57452
1622	0.529558818442287	8.10712507269661	4.51888542809335	0.000311464355634917	0.00309113326380426	0.155421746631515	GLUL	stable	2752
1623	0.457601744437138	9.73870556121546	4.51839692380928	0.00031178764176805	0.00309247428633548	0.154394279622815	KCNN3	stable	3782
1624	0.758506989952288	9.44964662901723	4.51672713568352	0.000312895268235145	0.0031005512157567	0.150882122057347	EIF3K	stable	27335
1625	-1.17563735192465	7.23631399351018	-4.51660073036875	0.000312979280008541	0.0031005512157567	0.150616240105871	SIT1	stable	27240
1626	-1.32706709673914	6.26350438633085	-4.51593611521525	0.000313421375807556	0.00310126806403791	0.149218267837467	TMEM52	stable	339456
1627	-0.683688931531081	6.24743893691531	-4.51592460348134	0.000313429038902767	0.00310126806403791	0.149194053468497	PRRC2B	stable	84726
1628	-0.606834098634922	15.2586012282365	-4.51376012539634	0.000314873275935063	0.00311368368832296	0.144641041753063	TUBB4A	stable	10382
1629	-1.16143962175313	10.1818158063484	-4.51280276983475	0.000315514225193903	0.00311814569516644	0.142627142736401	PLCE1	stable	51196
1630	-2.48994580864262	7.26716661393642	-4.51143031068716	0.000316435403212699	0.00312537010324562	0.139739935981126	WNT9A	down	7483
1631	-1.58374887321696	7.29843100918263	-4.50836802994556	0.000318500648471627	0.00314350755441954	0.133297500224491	SELP	stable	6403
1632	-1.52219904137224	5.18460834409208	-4.50814099367223	0.000318654310049465	0.00314350755441954	0.132819838934337	CLEC3A	stable	10143
1633	-1.14263265366838	8.36197539916123	-4.50742887483192	0.00031913677243489	0.00314637843729299	0.131321593760511	ELK4	stable	2005
1634	-1.53616653537084	5.75691528271332	-4.50666525394564	0.000319654953589857	0.00314959781909431	0.129714959503977	NUF2	stable	83540
1635	0.597041411058563	5.38524438120517	4.50314710442179	0.000322053396413956	0.00316987321553324	0.122312449267603	DYRK3	stable	8444
1636	1.7620637572915	12.0204199509977	4.50306291649112	0.000322111014017326	0.00316987321553324	0.12213530138787	TMEM200A	stable	114801
1637	-1.06094838801484	11.7617836279583	-4.50279953491167	0.000322291338190206	0.00316987321553324	0.121581092377774	ZNF737	stable	100129842
1638	0.939524757998118	5.20147207331314	4.50202773931221	0.000322820339727406	0.00317317720300235	0.119957052776141	CAVIN1	stable	284119
1639	-0.81256044337389	9.67535990296633	-4.50044912388348	0.000323905102402735	0.00318193685474534	0.116635167997973	FOXRED2	stable	80020
1640	-0.503133360797804	7.78468674389863	-4.49935645305516	0.000324658114432352	0.00318742897891022	0.114335774271347	CUZD1	stable	50624
1641	1.03012418426939	6.73900091859706	4.49878698261073	0.000325051269742789	0.00318938365267029	0.113137365501368	DMBT1	stable	1755
1642	0.542672381009744	10.0026244044144	4.49740914038268	0.00032600452008228	0.00319682833386173	0.11023772112676	ILVBL	stable	10994
1643	-0.815853652326088	5.60500865884475	-4.49261261988667	0.000329345200716237	0.00322766152282132	0.100142688197935	CHRNA5	stable	1138
1644	0.682333744772321	10.9625539578975	4.49196868981384	0.000329796329280044	0.0032294668392064	0.0987873368042278	NSD2	stable	7468
1645	-1.18151956529213	7.8085338889558	-4.49178888416823	0.000329922410893066	0.0032294668392064	0.0984088756440498	TMC2	stable	117532
1646	-1.78843327410874	11.2240052998768	-4.48861017442582	0.000332159469922447	0.00324891276625783	0.0917179166768634	SHISAL1	stable	85352
1647	-1.17732137523533	2.45966327201885	-4.48840502948547	0.000332304372380858	0.00324891276625783	0.0912860816048076	ZDHHC19	stable	131540
1648	-1.60402170254095	6.09599005168788	-4.48745556639706	0.000332975855931975	0.0032535423259465	0.0892874080763626	IQANK1	stable	642574
1649	-2.49119948376816	6.37945240006318	-4.48679211414454	0.000333445884724494	0.00325619911791269	0.0878907735933119	IQCF3	down	401067
1650	0.653490822980987	8.05811937146435	4.48630710793188	0.000333789918812568	0.00325725987449176	0.0868697706067145	RPP14	stable	11102
1651	-1.26681633515465	8.30350701209624	-4.48585340437849	0.000334112075570398	0.00325725987449176	0.0859146520127201	PITX1	stable	5307
1652	-0.867569772594503	9.73976984814851	-4.48563671451005	0.000334266049974001	0.00325725987449176	0.0854584811046655	BYSL	stable	705
1653	0.856865909059309	7.25970267703971	4.48552245136914	0.000334347271570891	0.00325725987449176	0.0852179357126674	NIPSNAP1	stable	8508
1654	-1.02312579931586	6.82024102872064	-4.48453435924457	0.000335050474467371	0.00326217686485263	0.0831377856754516	HSPA8	stable	3312
1655	-1.14178367318558	5.65010749152443	-4.47891561426677	0.000339077908454072	0.00329943482856286	0.0713080677492215	TRABD	stable	80305
1656	0.551237554479349	8.29381268891807	4.47654699609754	0.000340790421723945	0.00331250412616658	0.0663206512652224	ELP4	stable	26610
1657	-0.900646434277051	7.84531707994332	-4.47634166897671	0.000340939287163085	0.00331250412616658	0.0658882952627913	RHOF	stable	54509
1658	0.636108433607837	6.09406799410801	4.47622255669226	0.000341025675781798	0.00331250412616658	0.0656374802279904	MAPK10	stable	5602
1659	0.85579478787031	10.0902336382844	4.47483554750895	0.000342033273132498	0.00332032890958807	0.0627167942428519	LSAMP	stable	4045
1660	-0.679654557137494	7.4367143607223	-4.4744061147785	0.000342345849406987	0.00332140143742847	0.0618124975683196	FDX2	stable	112812
1661	-1.22554233581455	7.09053330284421	-4.4737515710204	0.000342822838905358	0.00332406687752776	0.0604341441376679	HSD11B2	stable	3291
1662	0.48935010257339	7.78464481362911	4.47223892051267	0.000343927749234052	0.00333272335392694	0.0572486800817176	SPR	stable	6697
1663	0.457764403946902	5.65547013869426	4.47173282693444	0.000344298231574493	0.00333272335392694	0.0561828786743304	CCNC	stable	892
1664	-0.649593437725063	6.1865935292832	-4.4712980554059	0.000344616827199621	0.00333272335392694	0.0552672659034785	ARHGAP4	stable	393
1665	-1.26198455742683	6.92007347786461	-4.47111919732019	0.000344747979396952	0.00333272335392694	0.0548905943990388	STIM2	stable	57620
1666	-1.08351464943312	6.78034858640942	-4.47069573620629	0.000345058695329795	0.00333272335392694	0.0539987869380187	RAB11B	stable	9230
1667	1.54353452902132	8.52938028702516	4.47068118709679	0.000345069375844263	0.00333272335392694	0.0539681463967057	TMEM45A	stable	55076
1668	1.01061137150346	5.45266764364851	4.47031800181852	0.000345336099464246	0.00333272335392694	0.0532032715602453	RTTN	stable	25914
1669	0.534747069046098	8.53380107533543	4.4703155937129	0.000345337868678891	0.00333272335392694	0.0531982000218791	KCNQ5	stable	56479
1670	-1.54872712038707	7.44966089734416	-4.47002372954795	0.000345552367068351	0.00333283635725842	0.0525835235237686	CATSPERE	stable	257044
1671	0.665312970498263	8.03579499000192	4.46871211996641	0.000346517976158104	0.00334018940654454	0.0498211692104018	KANSL1	stable	284058
1672	0.804624815833158	6.32958954206103	4.46719315597446	0.000347639669698914	0.00334903749794939	0.0466219935721615	TADA1	stable	117143
1673	1.01459976050643	7.48368283667769	4.46362418768123	0.000350289761644122	0.00337259064594091	0.0391046986188579	VTA1	stable	51534
1674	0.919963637791547	10.4190586535994	4.46313565416308	0.000350654111074413	0.00337379542763958	0.0380756503289801	DDX18	stable	8886
1675	0.491300762241499	5.87591706148267	4.46290608547908	0.000350825457002497	0.00337379542763958	0.0375920818282109	ATP1A4	stable	480
1676	-1.32282131230363	10.230846616857	-4.46232615725533	0.000351258684278625	0.00337598624334456	0.0363704957476596	HMCES	stable	56941
1677	-1.36034453184605	6.79015096968103	-4.46179593509468	0.00035165525539204	0.00337782239764359	0.0352535969278795	HSPG2	stable	3339
1678	0.660538500052475	6.36014902973941	4.45835640739299	0.000354238874155086	0.00340065180884278	0.0280079592077414	TMEM254	stable	80195
1679	-1.35148555695939	9.89532417650403	-4.45749642456114	0.000354887865519471	0.00340489321063193	0.0261962388001944	EMD	stable	2010
1680	-1.44801301758649	6.73945452293865	-4.45720172614898	0.000355110539518793	0.00340504184188527	0.0255753904829144	GRHL1	stable	29841
1681	0.59612336337399	6.91618053082704	4.45657181714633	0.00035558697497142	0.00340762211874944	0.0242483304157082	ADAMTSL3	stable	57188
1682	1.37520475288196	9.85274645080554	4.45402399773923	0.000357520673680749	0.0034231286453777	0.0188805006273531	MFSD14B	stable	84641
1683	0.737966560175404	6.20264111454748	4.45389133237664	0.000357621654037938	0.0034231286453777	0.018600987486697	DEF8	stable	54849
1684	-2.15239474545924	7.57031691742814	-4.451451068069	0.000359484281292209	0.00343895469326976	0.0134594204071359	BST1	down	683
1685	-1.16508627706552	5.63235785295045	-4.45093122512565	0.000359882344444001	0.00344075993655448	0.0123640857813303	CCDC188	stable	388849
1686	-1.10017422323918	6.25619241620298	-4.45025541057202	0.000360400510953353	0.0034437106962316	0.010940090133186	TJP2	stable	9414
1687	-1.79406094476041	8.42157000058019	-4.44920503542408	0.000361207369889865	0.00344941494720508	0.00872681772352824	MS4A6E	stable	245802
1688	-0.902161424488855	3.94280590704424	-4.44791886118019	0.00036219786251349	0.00345608876909797	0.00601660849819918	ADGRF1	stable	266977
1689	0.834731859270753	5.99899913165844	4.44749904014516	0.000362521767299244	0.00345608876909797	0.00513194853386345	DDX19A	stable	55308
1690	-1.00470879946802	7.6669991313935	-4.44747919231517	0.000362537087795856	0.00345608876909797	0.00509012434086831	EXOSC1	stable	51013
1691	0.691682325649806	5.43982871805067	4.44688072583482	0.000362999352037792	0.00345839054652671	0.00382900064371139	GYPB	stable	2994
1692	0.783039745265904	6.49965937821151	4.44662197997389	0.000363199396611202	0.00345839054652671	0.0032837504073937	PPT1	stable	5538
1693	-1.33030043558949	5.93171348878414	-4.44536733059459	0.000364170995979456	0.00346370068600987	0.000639802281250823	CDC34	stable	997
1694	-1.9749408866736	8.63595917249966	-4.44517785394267	0.000364317956006542	0.00346370068600987	0.000240507182364347	PLPPR4	stable	9890
1695	-0.889069900200601	4.05052283247238	-4.44506540313956	0.000364405202504091	0.00346370068600987	3.53222596594094e-06	TSPAN33	stable	340348
1696	-0.62235304501815	13.1916377919492	-4.44481433707364	0.000364600072211565	0.00346370068600987	-0.000525558134951254	EBF3	stable	253738
1697	-1.18835744409474	9.97467546788088	-4.44192204898996	0.000366852630996048	0.00348210355388123	-0.00662092898134858	PTGDS	stable	5730
1698	-1.72352902355064	7.00587516376764	-4.44167454799687	0.000367046044479452	0.00348210355388123	-0.0071425465714805	RAX2	stable	84839
1699	-0.640676895719486	4.92360776485053	-4.44151237937351	0.000367172829867732	0.00348210355388123	-0.00748432471503069	FMNL1	stable	752
1700	0.820925593433801	6.7625122827833	4.44101809547117	0.000367559541687563	0.00348376070797871	-0.00852606007222434	OST4	stable	100128731
1701	0.53058351102729	8.61178871891305	4.44071407414323	0.000367797603803447	0.0034840078492851	-0.00916681096607785	CIB1	stable	10519
1702	-1.44226863036428	10.2237554779206	-4.43996839924335	0.0003683821640154	0.00348753506082552	-0.0107384045660819	SNX8	stable	29886
1703	-0.645192281924669	6.43917441346637	-4.438939639437	0.000369190194805385	0.00349317262615228	-0.0129066782435263	TGFB2	stable	7042
1704	-1.85914309287945	7.13345097294787	-4.43815315033427	0.000369809151045524	0.00349601844262494	-0.0145643647464162	PLXNC1	stable	10154
1705	-0.804211277196172	5.99967401554315	-4.43801700541463	0.000369916402295392	0.00349601844262494	-0.0148513211996457	SNED1	stable	25992
1706	1.1306125693706	16.4422557583418	4.43700070346275	0.000370718016764451	0.00350158080777227	-0.0169934391652777	SLC25A24	stable	29957
1707	-1.27786775100557	11.1635105643088	-4.43581326233939	0.000371656855342289	0.00350843217550289	-0.0194963437550726	BCAM	stable	4059
1708	1.07935498706627	8.11712083388081	4.43518984308079	0.000372150722678736	0.00351107757016362	-0.0208104241197606	TSC22D2	stable	9819
1709	-0.852732042048402	6.87835694854333	-4.43358216643079	0.000373427390462257	0.00352110106841491	-0.0241992721735373	APC	stable	324
1710	-0.452177717664932	6.40758228806095	-4.42938998273648	0.000376777412005568	0.00355065181554559	-0.0330366603835213	OTUB1	stable	55611
1711	1.00020560140226	6.83007054334897	4.42822418656675	0.000377714429551665	0.00355744220612127	-0.0354943897294726	AOC3	stable	8639
1712	-1.34055832366096	6.89880470253139	-4.42752510750382	0.000378277455183136	0.00356070445357092	-0.0369682196326853	FAM241B	stable	219738
1713	-0.60359462705768	7.97883319073668	-4.42535784722339	0.000380028354023094	0.00357513794983947	-0.0415374905936341	TXNDC12	stable	51060
1714	-1.84112035043606	6.63655956643975	-4.4229699266535	0.000381967059602149	0.00359132072343325	-0.0465722545063585	HYOU1	stable	10525
1715	-1.25625025902326	4.213918862271	-4.42157404611491	0.000383104999116802	0.00359996035476538	-0.0495155023817411	PPFIA3	stable	8541
1716	-1.08846290124269	11.5691224552945	-4.41981741598099	0.000384541923143733	0.00361139800392414	-0.0532195364988546	DNAJC17	stable	55192
1717	-0.891832583015361	8.18969120433711	-4.4182839700277	0.000385800758916556	0.00362115104100148	-0.0564530883780003	PGAP1	stable	80055
1718	-1.07730215870014	3.31888048504682	-4.41793231412727	0.000386090029868901	0.00362145608116894	-0.0571946356101618	C2orf66	stable	401027
1719	0.579041537732002	8.08745496039658	4.41770885798102	0.00038627395864248	0.00362145608116894	-0.0576658473730953	DNMT3A	stable	1788
1720	-1.03457729737023	7.65018257455837	-4.41644918407439	0.000387312474467045	0.00362683379801261	-0.0603222227447242	SNRNP70	stable	6625
1721	-0.935505356516254	4.31110108950756	-4.41627075229821	0.000387459808598966	0.00362683379801261	-0.0606985024260629	LCN8	stable	138307
1722	-1.08892245601176	10.2796503163137	-4.41621047640196	0.000387509592291459	0.00362683379801261	-0.0608256135178413	IRGQ	stable	126298
1723	-0.965839394633584	8.13661688990653	-4.41475566919143	0.000388713135214657	0.00363602753400847	-0.0638935957903444	DNLZ	stable	728489
1724	0.535312513510571	6.61355285036704	4.41403658069959	0.000389309429598105	0.00363953383131107	-0.065410089691647	TMEM144	stable	55314
1725	-1.41905794983486	10.1791960373437	-4.41376176731779	0.000389537560257124	0.00363959624947461	-0.0659896534154631	ZNF93	stable	81931
1726	-1.35604771640174	4.86319980077068	-4.41317715010967	0.000390023320081387	0.00364206435541909	-0.0672225856883486	CLDN22	stable	53842
1727	1.16880975264689	3.7789096421997	4.41283189973602	0.000390310478440839	0.00364267615739648	-0.0679507115236353	OR56B1	stable	387748
1728	1.36352631069116	9.35396099104181	4.41193909902155	0.000391054052393271	0.0036475444671302	-0.0698336364557255	FOXO3	stable	2309
1729	-1.95491447392497	7.49757589548711	-4.41085831218506	0.000391956117612564	0.00365181337469529	-0.0721130775836674	APOBR	stable	55911
1730	-0.750582683491789	7.10071867932386	-4.40958344726054	0.000393022885754321	0.00365967769256219	-0.074801913147108	PTCD3	stable	55037
1731	-1.02028163686936	5.19492274855092	-4.40845076379157	0.000393973155193897	0.00366601613928499	-0.077190937627055	AATK	stable	9625
1732	-2.21103296389579	4.61588022684106	-4.40824062076426	0.000394149712084976	0.00366601613928499	-0.0776341722566025	MYOCOS	down	110806290
1733	0.564820329862904	11.8079906236731	4.40739871228287	0.000394857868940486	0.00367052549549597	-0.0794099507653021	TPM2	stable	7169
1734	-1.02392874277986	3.36639532123987	-4.40517515322101	0.000396734398812324	0.00368588459269674	-0.084100111535709	REEP4	stable	80346
1735	0.584879791316567	6.7608773221905	4.40400459007765	0.000397725910531021	0.00369300866642787	-0.0865692794692228	B4GALT4	stable	8702
1736	2.55647062430713	12.1127707306246	4.40226015084959	0.000399208190238032	0.0037032656581452	-0.0902490940473362	HILPDA	up	29923
1737	-1.25942400329832	9.46894158149256	-4.40217438248918	0.000399281213643644	0.0037032656581452	-0.0904300222060943	EIF3G	stable	8666
1738	0.755696292937143	9.54362789184399	4.40136184296339	0.000399973685440142	0.00370759589408276	-0.0921440897967107	SLC29A1	stable	2030
1739	-0.740319278742336	6.06359784254219	-4.40077908797707	0.000400471078720874	0.00371011396774384	-0.0933734418162819	C17orf58	stable	284018
1740	-1.35965044926699	3.92102040918286	-4.39981727980163	0.000401293376287259	0.00371563754325696	-0.095402461474678	ISL2	stable	64843
1741	-1.47482025964731	7.27239984751407	-4.39947453716644	0.000401586818292061	0.00371626090012951	-0.096125518038364	IGFN1	stable	91156
1742	-0.510023134227374	4.03874297453745	-4.39894009383683	0.000402044821445823	0.00371840553768267	-0.0972530012060764	TRIM16L	stable	147166
1743	-1.193041718359	4.07490235296127	-4.39866585432062	0.000402280043070134	0.00371848847461061	-0.0978315531648928	DHRS13	stable	147015
1744	0.821874172754282	12.0592952833191	4.39820161436257	0.000402678551157055	0.00372007981352794	-0.0988109494140526	SBF1	stable	6305
1745	-0.759156432507109	6.80781575027082	-4.3976586681869	0.000403145130184129	0.00372229787335739	-0.0999564032209443	ALKBH3	stable	221120
1746	0.902035407140554	7.81306136338818	4.39685968515903	0.000403832732456849	0.0037265530364561	-0.101642043317173	PAX1	stable	5075
1747	-1.13246016545236	4.00465079465551	-4.39641187813766	0.000404218634560202	0.0037270966559339	-0.102586809255143	PCDHB13	stable	56123
1748	0.544593535993809	6.89454422442559	4.3962651058449	0.000404345198511113	0.0037270966559339	-0.10289646581097	COPS4	stable	51138
1749	-1.74384413275571	6.29101011275757	-4.39354528120374	0.000406697841665861	0.00374527510105328	-0.108634867141564	CCDC103	stable	388389
1750	-1.14161995287979	4.11721169826606	-4.39345853014428	0.000406773109545488	0.00374527510105328	-0.108817903891931	MFSD6L	stable	162387
1751	-1.42343079710342	10.9604984646321	-4.3927886671938	0.000407354779791479	0.00374643301951481	-0.110231264868298	RAI1	stable	10743
1752	-0.921861437680037	7.28860382825943	-4.39184292238883	0.000408177448510941	0.0037507301091859	-0.112226751583728	FBXL7	stable	23194
1753	-1.26485087335142	4.93081461236888	-4.39153597579482	0.00040844481263238	0.0037507301091859	-0.112874406530133	DHX37	stable	57647
1754	-0.770857082331305	5.92040179743326	-4.39146500547319	0.000408506656248419	0.0037507301091859	-0.113024153984135	UNC5C	stable	8633
1755	-1.87754103822295	10.1017951114257	-4.38860591729816	0.000411005993655291	0.00377157091330246	-0.11905702707899	USP18	stable	11274
1756	-1.12634774330814	8.33041170028753	-4.3851477444969	0.000414049797193349	0.00379378589663559	-0.126354513550569	MPHOSPH10	stable	10199
1757	1.28777058868078	4.74572767257227	4.38506899887375	0.000414119373201354	0.00379378589663559	-0.126520690096933	DKK3	stable	27122
1758	-1.01118235338226	13.1402065469146	-4.38477637668209	0.000414378024751633	0.00379387726877856	-0.127138211921968	CELA3A	stable	10136
1759	-1.00905974700094	5.38604564216164	-4.38453553532855	0.000414591029797766	0.00379387726877856	-0.12764646336676	SRR	stable	63826
1760	0.534575607454544	5.64548581144899	4.38371909096528	0.000415313937684075	0.00379626505330243	-0.129369438964963	TTC39C	stable	125488
1761	0.61822647418152	5.71937497844822	4.38233982740921	0.000416538094033791	0.00380533828540598	-0.132280223730922	GMFB	stable	2764
1762	1.09588054745327	6.50042367362971	4.38190635900212	0.000416923572299753	0.00380674383930358	-0.133195029234499	ITPRIP	stable	85450
1763	-0.830489793812645	13.443253669076	-4.38127859204192	0.00041748248024009	0.00380973046237972	-0.13451990370832	SARDH	stable	1757
1764	-1.19435699671686	2.98979850695665	-4.38029065555197	0.000418363592354313	0.00381565240862549	-0.136604936274673	RITA1	stable	84934
1765	-0.59680692918885	7.72965178363724	-4.37869749196085	0.000419788468811796	0.00382652439540869	-0.139967389109378	PSMB8	stable	5696
1766	0.443668118295145	8.76786731288384	4.37818966967989	0.000420243684319986	0.00382855041674	-0.14103919794927	TMX2	stable	51075
1767	0.964046420702831	10.366710913122	4.37765279788881	0.000420725485089633	0.00383081625897403	-0.14217233126472	FUS	stable	2521
1768	-0.88060374658863	5.42862226932227	-4.37738490293138	0.000420966109746846	0.0038308848359299	-0.142737761056262	EPHX4	stable	253152
1769	-0.840529885977067	7.79802709074213	-4.37543732642338	0.000422719638912508	0.00384350327435899	-0.146848490632464	CXXC5	stable	51523
1770	-1.04644304094288	4.55825511543105	-4.3753256208036	0.000422820439308856	0.00384350327435899	-0.14708427168192	IFIT1	stable	3434
1771	1.02262842930625	3.39438371968123	4.37506027836244	0.00042305997563187	0.00384355483665549	-0.147644341706313	TAAR2	stable	9287
1772	0.855181885490715	6.26553609136176	4.37433681958382	0.000423713773970927	0.00384736788685756	-0.149171394128056	PSMB5	stable	5693
1773	1.11900427694568	9.99231767957353	4.37383895183803	0.000424164298815075	0.00384756868025718	-0.150222290168163	TMEM100	stable	55273
1774	-1.01901510599645	5.06859584936787	-4.37379498962772	0.000424204103962642	0.00384756868025718	-0.150315085850451	TSKS	stable	60385
1775	-0.954674148377382	3.48921805197488	-4.37337179878104	0.00042458747194889	0.00384892173275234	-0.151208363889272	SULT1B1	stable	27284
1776	-0.962195823179541	6.38318596528392	-4.3723352035817	0.000425528008837386	0.00385532129285692	-0.153396459367697	ZKSCAN8	stable	7745
1777	-1.51415330580808	9.63222889650304	-4.37196733387042	0.000425862297424479	0.00385622416428171	-0.154172988097779	KDM6B	stable	23135
1778	-0.910455903292164	11.8604998708834	-4.37137130211328	0.000426404486252607	0.00385882247725741	-0.155431152221142	BAX	stable	581
1779	0.762646740953645	5.41561141102879	4.37113588680383	0.000426618828182337	0.00385882247725741	-0.155928095008135	WDR54	stable	84058
1780	-0.768588024408359	5.01739193083278	-4.36933206591119	0.000428264813036283	0.00386967150442809	-0.159735897225217	SRCIN1	stable	80725
1781	0.810156854112512	6.93707548206886	4.36930542901989	0.000428289167420425	0.00386967150442809	-0.159792127839082	PFAS	stable	5198
1782	-1.15544452518542	9.41319557025368	-4.36619313677494	0.000431144469861929	0.00389233764832627	-0.166362407601295	GLI3	stable	2737
1783	1.23875467913055	6.19203250274463	4.36565429254127	0.000431640779367141	0.00389233764832627	-0.16749999089542	IER3IP1	stable	51124
1784	-0.637883196070652	6.58751423660797	-4.36559940161	0.000431691369913984	0.00389233764832627	-0.167615874830972	ZNF578	stable	147660
1785	0.668331106781073	6.87840665937404	4.36554105766239	0.00043174514955271	0.00389233764832627	-0.167739048805868	MTTP	stable	4547
1786	-0.938529335853898	7.47955744736738	-4.36431472681209	0.000432877118463905	0.00390040320282581	-0.17032807574757	SGMS2	stable	166929
1787	-0.700178202659449	7.36706958259933	-4.36375056562255	0.000433398880739919	0.00390144767070101	-0.171519153607651	CACNA1G	stable	8913
1788	-0.924563396214327	5.72822236961006	-4.3633372450653	0.000433781543796477	0.00390144767070101	-0.172391779967281	DOCK9	stable	23348
1789	-0.967160777244586	3.92919705426243	-4.3632548034991	0.000433857911387641	0.00390144767070101	-0.172565836277428	SST	stable	6750
1790	-0.67117983363649	5.75050909556119	-4.36316341528942	0.000433942582418098	0.00390144767070101	-0.172758781702474	LMO7	stable	4008
1791	0.963704697099878	6.30354632840664	4.36275892126027	0.000434317546962777	0.00390268391707668	-0.17361278322904	TMUB2	stable	79089
1792	0.682169235535311	8.37299818587343	4.36166950582236	0.000435329067849232	0.00390963564486455	-0.175912883260224	PHYH	stable	5264
1793	1.41603767547619	15.1036410055465	4.36084429146526	0.00043609686986799	0.00391439216618264	-0.177655205587103	PTBP1	stable	5725
1794	-0.969706820954882	6.29766119353033	-4.3599294067213	0.00043694971057835	0.0039199063828358	-0.179586888530321	SMIM10L2A	stable	399668
1795	-0.647226658636378	9.43675988991525	-4.35791312683297	0.000438835235725861	0.00393467381295937	-0.183844178806996	SEMA3F	stable	6405
1796	-1.03028099328266	7.55754012886619	-4.35697215822533	0.00043971800737478	0.0039404391773198	-0.18583105423293	PTPRC	stable	5788
1797	0.577585497615164	5.85597972666181	4.35565119443241	0.00044096031445644	0.00394354333364099	-0.188620361577764	VPS29	stable	51699
1798	0.603032520933529	4.34030529106652	4.35561239330632	0.000440996858979726	0.00394354333364099	-0.188702293993156	DCAF4	stable	26094
1799	-0.98863295446249	6.29409097546891	-4.35558337128093	0.000441024195146464	0.00394354333364099	-0.188763576912181	PARP1	stable	142
1800	-1.35464315786063	6.72499273467196	-4.35396290945418	0.000442553258168981	0.00395506405546884	-0.192185401605611	SMAD5	stable	4090
1801	-0.692433647507458	5.6557479568756	-4.35369191353195	0.000442809493783529	0.00395520327735451	-0.19275765711069	HAVCR2	stable	84868
1802	-1.55006442186062	8.27974101930746	-4.35311843099749	0.000443352237099173	0.00395790006340299	-0.193968676522954	B3GNT3	stable	10331
1803	-1.01124991802954	5.84899047321083	-4.3521182846525	0.000444300390640821	0.00396421114016389	-0.196080712531212	DOK2	stable	9046
1804	-0.773418487826086	5.54703749575813	-4.35094180753186	0.000445418342959384	0.00397202955319451	-0.198565165126019	FAM161B	stable	145483
1805	0.697647455554554	8.59503135123168	4.35065631118296	0.00044569006725604	0.00397229731852116	-0.199168077406506	SMAD6	stable	4091
1806	0.585250956332602	7.47037162696703	4.35014882079994	0.000446173492195606	0.00397445059308118	-0.200239806011929	SMO	stable	6608
1807	-3.17353852447705	8.01072540153359	-4.34906361909801	0.000447209019510209	0.00398151692072063	-0.202531593579413	CHRDL2	down	25884
1808	0.934557760681549	6.28871930987149	4.34840448112475	0.000447839176183683	0.00398496852224084	-0.203923620882439	KLF4	stable	9314
1809	-1.19220787681289	4.91166766538001	-4.34642166694966	0.000449740246958916	0.00399971913353343	-0.208111217133005	CA8	stable	767
1810	-0.749527252832661	4.86708876886552	-4.3456905682078	0.000450443270196631	0.00400380483811878	-0.209655299507314	INPP4B	stable	8821
1811	-0.656935107163745	7.02027659540557	-4.34537861815689	0.000450743580147643	0.00400430850796028	-0.210314145566331	OTULINL	stable	54491
1812	0.838531003244661	7.64467039080214	4.34507154732212	0.000451039391380494	0.00400477168953993	-0.210962690553145	TATDN3	stable	128387
1813	0.870533262694894	7.5672684896527	4.34406868905431	0.000452006850085492	0.00400987459496194	-0.213080791656212	NUDT18	stable	79873
1814	-1.47318433906081	4.24003629313583	-4.34397009623212	0.000452102076328839	0.00400987459496194	-0.213289028283031	E2F8	stable	79733
1815	-2.85475096105069	9.41713266707119	-4.34367060674397	0.000452391464224256	0.00401027708442592	-0.213921578632526	S100A9	down	6280
1816	-1.50078880088797	9.62003882756855	-4.34225047398507	0.000453766257798111	0.00402029565871264	-0.216921084881458	USP25	stable	29761
1817	0.535341894318062	6.95320612528205	4.33959687598849	0.000456346509506202	0.00404097784683967	-0.222526053750205	RPL27	stable	6155
1818	-0.76162295229373	5.91711959020645	-4.33816478600903	0.000457745196283905	0.00405118056054172	-0.225551055260796	PREX2	stable	80243
1819	1.11341029763789	7.41702335756042	4.33664772587337	0.000459231616313733	0.00406214833913682	-0.22875563034528	RALGPS1	stable	9649
1820	-1.57573260462005	11.5481819421391	-4.33590706073598	0.000459959100476458	0.00406464382031057	-0.23032021473867	C1QB	stable	713
1821	-0.589862129236866	8.90533835957442	-4.33585694491621	0.000460008366642998	0.00406464382031057	-0.230426080427455	POMC	stable	5443
1822	-0.82954555066838	4.74936959866948	-4.33479412938586	0.000461054425078905	0.00407169773034487	-0.232671217775438	C1orf210	stable	149466
1823	-1.27603205595696	3.7004620621362	-4.33394110185546	0.000461895748840676	0.00407693696680801	-0.234473222947416	HS1BP3	stable	64342
1824	0.59314795511994	11.7113117567098	4.33135913384633	0.000464451796167373	0.00409305869321167	-0.239927762079099	RALY	stable	22913
1825	-0.528661404339721	7.6334156298884	-4.33132133047956	0.000464489326423204	0.00409305869321167	-0.240007625607816	CLIP3	stable	25999
1826	-1.03139934592632	7.4928683352387	-4.33096019323904	0.000464848009745527	0.00409305869321167	-0.240770568326378	DAXX	stable	1616
1827	1.22957374375589	5.81103161625336	4.33086631172342	0.000464941299349498	0.00409305869321167	-0.240968904358843	PTGES	stable	9536
1828	0.565580772870811	7.59710569376683	4.33083996555154	0.000464967482824837	0.00409305869321167	-0.241024563890041	PICK1	stable	9463
1829	-0.872156550313051	5.012754786593	-4.33025629336942	0.000465547934461531	0.0040946598752205	-0.242257650339789	ZNF260	stable	339324
1830	0.587646929079313	8.92223727690676	4.33015608794346	0.000465647660893648	0.0040946598752205	-0.24246934922787	SLC35E2B	stable	728661
1831	-0.708912450692158	5.41963954164181	-4.32786352244367	0.000467935197074852	0.00411257484701882	-0.247312844613725	PRICKLE3	stable	4007
1832	-1.79460779631029	2.75284105454298	-4.32719112841682	0.000468608275767343	0.00411628915672704	-0.248733448810017	SFTPB	stable	6439
1833	-0.97650323986725	4.1201548525714	-4.3250793634615	0.000470728583952408	0.00413270527631295	-0.253195208158425	MEIG1	stable	644890
1834	0.806921781693254	5.44108016727158	4.32440567027346	0.00047140704814503	0.00413567131647878	-0.254618631247909	SRP72	stable	6731
1835	-1.20431661195382	10.0606639480885	-4.32418802483937	0.000471626446844518	0.00413567131647878	-0.255078490588746	NGF	stable	4803
1836	1.18681728275436	11.6572055386991	4.3238435734079	0.000471973884744178	0.00413567131647878	-0.255806279969345	NEDD1	stable	121441
1837	0.625160255705106	7.59102673511581	4.32341999630976	0.000472401490314913	0.00413567131647878	-0.2567012598824	TRMU	stable	55687
1838	-1.41529449375504	4.58859952245214	-4.32336979386381	0.000472452196257441	0.00413567131647878	-0.256807333554472	GPR37	stable	2861
1839	-0.937054558289594	8.14604514809872	-4.32324699115077	0.000472576253869617	0.00413567131647878	-0.257066806083412	CD3D	stable	915
1840	-1.13327951635321	5.89921397238278	-4.322599285232	0.00047323112554845	0.00413710519821376	-0.258435367806487	TLE2	stable	7089
1841	-1.07278261523121	4.71195229426194	-4.32258700381454	0.000473243551727525	0.00413710519821376	-0.258461317824956	FLRT2	stable	23768
1842	-1.17360803501016	3.84022018286063	-4.32118998401172	0.000474659200533735	0.00414633879378572	-0.261413188967893	NOC2L	stable	26155
1843	-0.831532938377568	5.96036302263866	-4.32104697651341	0.00047480435715879	0.00414633879378572	-0.261715364860777	SLC4A8	stable	9498
1844	0.434301633894324	6.9461689076278	4.31963429542398	0.000476240689664057	0.00415667325259096	-0.26470041309571	UAP1L1	stable	91373
1845	-1.05075727510599	8.14774952497384	-4.31676561228279	0.000479170977432936	0.00417916070115188	-0.270762286201314	ZFHX2	stable	85446
1846	-1.32414099086081	4.9922159116787	-4.31661463495256	0.000479325702565944	0.00417916070115188	-0.271081328281094	CCDC122	stable	160857
1847	0.842689998495592	5.89837685747682	4.31624620135546	0.00047970349476215	0.0041797560628685	-0.271859897992325	ATXN3	stable	4287
1848	1.83331326430706	3.55055087932583	4.31605211946693	0.000479902627966709	0.0041797560628685	-0.272270031741493	MCOLN3	stable	55283
1849	-0.984082909649233	7.17254804949292	-4.31485933201608	0.000481128302108107	0.00418753883905965	-0.274790661302831	ZSCAN21	stable	7589
1850	-0.771165227046127	4.24036916087479	-4.3146868495706	0.000481305802676221	0.00418753883905965	-0.27515516021553	KRT79	stable	338785
1851	0.837352879656483	8.23356497291178	4.31385919368787	0.000482158462399047	0.00419273774049118	-0.276904221672081	LZIC	stable	84328
1852	-1.04851850695285	7.74169290432107	-4.31285474308004	0.000483195315997562	0.00419953200339499	-0.279026933448107	PIEZO1	stable	9780
1853	1.12684081927851	10.5789591721776	4.31260577247548	0.000483452667783425	0.00419954788320327	-0.279553090529121	ALG13	stable	79868
1854	1.01960105969054	5.31694733349048	4.31068385745507	0.000485443964899647	0.00421461783577692	-0.28361481061958	OR10A5	stable	144124
1855	-1.03024171215628	6.0844106179877	-4.31035598084987	0.000485784507654302	0.0042153476152579	-0.284307749596995	SLC25A15	stable	10166
1856	-0.639146180465107	5.4706008969178	-4.30934695025482	0.000486834038747142	0.00422110439414237	-0.286440274342677	GRIPAP1	stable	56850
1857	-0.739067179969123	6.09348880403553	-4.30922445979926	0.000486961602147486	0.00422110439414237	-0.28669915307628	C9orf131	stable	138724
1858	-1.04078281750727	2.47149226249197	-4.30802808459576	0.000488209308984116	0.00422707399029465	-0.289227674416579	FAM181A	stable	90050
1859	1.21306486547768	8.70909021738226	4.30785094000397	0.000488394329492551	0.00422707399029465	-0.289602071464835	NUDT7	stable	283927
1860	-0.983389306231315	4.07033824513509	-4.30743319597346	0.000488830928190908	0.00422707399029465	-0.290484982736811	PNMA8B	stable	57469
1861	0.464634297078615	6.45671313655521	4.30734491971575	0.000488923239397117	0.00422707399029465	-0.290671557401472	DCAF1	stable	9730
1862	0.772633017499252	6.31949547576436	4.30718531808004	0.000489090181010185	0.00422707399029465	-0.291008881250389	RAB11FIP5	stable	26056
1863	0.771148179037982	7.19093768091757	4.30708659518017	0.000489193473047789	0.00422707399029465	-0.291217536158926	SUCLG1	stable	8802
1864	-1.35623475282436	6.94080495512633	-4.30341757563189	0.000493048032969719	0.00425625885140099	-0.298972417457787	FDXACB1	stable	91893
1865	0.659428388374028	7.49881502305964	4.30337878668044	0.000493088947555065	0.00425625885140099	-0.299054404895191	ARPC4-TTLL3	stable	100526693
1866	1.05563011886689	5.44233362228514	4.30226157669259	0.000494268859366875	0.00426420404393417	-0.301415853351052	BZW2	stable	28969
1867	0.92155282303419	11.6360671063284	4.30115073459545	0.00049544488441601	0.00427210738477289	-0.303763887610919	SLC48A1	stable	55652
1868	1.72285738507095	2.716499166583	4.30082624463454	0.00049578895022605	0.00427283240533043	-0.304449784427455	C1QTNF7	stable	114905
1869	0.398531202712631	6.82432870401283	4.30052176611981	0.000496112017658271	0.00427337579151661	-0.305093385184688	SEM1	stable	7979
1870	-0.527520499335194	7.0247940574332	-4.30007209419307	0.000496589533248293	0.00427524828650377	-0.306043899167474	ZNF486	stable	90649
1871	-1.5595230431512	9.9275882374997	-4.29944518703412	0.000497256036314072	0.00427874500357161	-0.307369064341745	GRAP	stable	10750
1872	0.580120456273102	7.24229348505134	4.29900814254812	0.000497721221344571	0.00428050668382942	-0.30829290362689	EYA4	stable	2070
1873	-0.947826507148112	6.9558453511889	-4.29795633124558	0.000498842566565377	0.00428790668488596	-0.310516286184098	SP140	stable	11262
1874	-0.654730038227305	5.139223687861	-4.29714262802785	0.000499711819717748	0.00429313317149043	-0.312236369049066	OLFML3	stable	56944
1875	-0.985164690168083	8.1010058493185	-4.29578422764806	0.00050116637873399	0.00430151591744252	-0.315107937844368	SCNN1D	stable	6339
1876	0.881058146448604	9.78097184311195	4.29558123626609	0.000501384107859679	0.00430151591744252	-0.315537053970838	BRD2	stable	6046
1877	-1.27051218450794	6.6291560927333	-4.29549862818788	0.000501472740968656	0.00430151591744252	-0.315711684759132	TUBG2	stable	27175
1878	-1.60325996723596	6.81549579476779	-4.29443501087165	0.000502615353338035	0.00430821095098479	-0.317960159136629	TCEAL2	stable	140597
1879	0.915686309023324	8.17580062865586	4.29428425080817	0.000502777523820433	0.00430821095098479	-0.31827886741914	CACFD1	stable	11094
1880	1.52495591770586	9.25326968284805	4.29350756561879	0.00050361383417595	0.00431312838180393	-0.319920800630856	WWC2	stable	80014
1881	-0.998830393569399	5.31797508116726	-4.29280231726964	0.000504374445240696	0.00431739271225564	-0.321411733215219	KIAA0825	stable	285600
1882	-1.14172094578029	6.60450122016661	-4.29202909268887	0.000505209707224406	0.00432229127445763	-0.323046391645795	PLAC8	stable	51316
1883	0.999717951705189	11.6928347371445	4.29062520265973	0.000506729820312122	0.00433304089325167	-0.326014381698565	BTG3	stable	10950
1884	0.787709021163005	3.77714500444517	4.28636226918128	0.000511374143334366	0.00437048052298508	-0.335027157132909	UBE2Z	stable	65264
1885	0.726350704283913	10.3520780025625	4.28494816170501	0.000512924278101788	0.00438091967885179	-0.338017031486732	CSRP2	stable	1466
1886	-1.10665692261992	3.90225155104423	-4.28476199067005	0.00051312871200424	0.00438091967885179	-0.338410661660797	BATF3	stable	55509
1887	-0.509729992162012	5.62482441694245	-4.28411291941585	0.000513842101520661	0.00438265810368572	-0.33978303299658	FN3K	stable	64122
1888	-0.928395966519644	3.32476217292693	-4.28409149810373	0.000513865662659104	0.00438265810368572	-0.339828325646756	SMIM8	stable	57150
1889	-0.609616818004052	5.97959809982748	-4.28278009712366	0.00051531015017254	0.00439269829776229	-0.342601147257135	EXOSC4	stable	54512
1890	2.18507329225941	11.1574365450339	4.28160998552968	0.000516602483901103	0.00440143173816207	-0.345075277464225	FGF2	up	2247
1891	-1.33546449792112	9.56957077176589	-4.2808200287751	0.000517476811375486	0.00440659657769746	-0.346745620020375	KRTAP5-11	stable	440051
1892	-1.49427513029576	8.32324106648373	-4.27894083504252	0.00051956274355437	0.00442206819798865	-0.350719211561901	TBX1	stable	6899
1893	0.82261050019565	7.19328348468446	4.27856594687153	0.000519979893412221	0.00442332792351442	-0.351511934359639	DSE	stable	29940
1894	-0.627118226994983	6.54260380157004	-4.27696683543078	0.000521763090605124	0.00443606967104085	-0.354893402256687	MYADM	stable	91663
1895	-0.885060520597692	4.84366104964275	-4.27673907962826	0.000522017568834379	0.00443606967104085	-0.355375019895123	RUFY2	stable	55680
1896	-0.616445080112086	4.31119944003728	-4.27598654159121	0.000522859296434775	0.00443938185976153	-0.356966366609162	C15orf39	stable	56905
1897	0.72991458855969	8.91476136498568	4.27590769441136	0.000522947568025453	0.00443938185976153	-0.357133101088825	ASAP1	stable	50807
1898	-1.16055100693992	8.57019543403535	-4.27455443880543	0.000524464931229833	0.00444996445263929	-0.359994800867684	ZNF777	stable	27153
1899	0.637917827881364	9.72130519356958	4.27359815999412	0.000525539866640045	0.00445515553601908	-0.362017059879234	PGBD5	stable	79605
1900	-0.740685363350938	12.4566246258103	-4.27352793097692	0.000525618897739033	0.00445515553601908	-0.362165575586719	PCSK1N	stable	27344
1901	0.989460800844257	8.48223177396005	4.27292061010196	0.000526302839183013	0.00445865317627465	-0.363449904756219	CPLX1	stable	10815
1902	1.35777948840761	4.37602694210735	4.27160425288505	0.00052778836771927	0.00446893447885946	-0.366233707918767	DTD1	stable	92675
1903	-1.19717575806988	7.86248425442912	-4.26928879086487	0.000530411719308081	0.00448883450403105	-0.371130536258347	FDCSP	stable	260436
1904	-0.837943790999938	5.08251342457908	-4.26870299165719	0.000531077504702467	0.00449215583622493	-0.372369435246715	TEAD3	stable	7005
1905	0.476467325723546	9.26320058499108	4.26833746160498	0.000531493373967558	0.00449244438089313	-0.373142495671469	PPOX	stable	5498
1906	-0.828233663723874	4.78354219342387	-4.26817654029179	0.00053167656126787	0.00449244438089313	-0.373482829961332	LRRC4C	stable	57689
1907	-1.09428068366491	3.67584829695875	-4.26762153297461	0.000532308853546615	0.00449244438089313	-0.374656627722032	MTHFD2L	stable	441024
1908	-1.87638972808021	4.92995755677219	-4.26751897926598	0.000532425771273484	0.00449244438089313	-0.374873522035475	FLCN	stable	201163
1909	-0.94340451138267	13.7384495748708	-4.26730131583843	0.000532674007607754	0.00449244438089313	-0.375333866942784	BRSK1	stable	84446
1910	0.766665697762847	7.18118692614232	4.26723321805771	0.000532751694454561	0.00449244438089313	-0.375477889926744	JADE1	stable	79960
1911	0.799275404323092	8.39205291382409	4.26635741767372	0.000533751843002265	0.00449857002038063	-0.377330172181503	ANKRD13D	stable	338692
1912	-1.03826465383598	9.32696159339077	-4.26473702051532	0.000535607327190069	0.00451189462960983	-0.380757312733538	INTS7	stable	25896
1913	-0.765290445105233	8.44954393246931	-4.2623822644891	0.000538315367568911	0.00453238374282533	-0.385737775229705	PDE7A	stable	5150
1914	0.553436437604516	6.51225655171195	4.26175916216876	0.000539034272403255	0.00453611278389529	-0.387055707359647	CCDC142	stable	84865
1915	1.10618318780825	7.33981385854281	4.26089391289042	0.000540034168046829	0.00454220140831609	-0.388885828588642	MPG	stable	4350
1916	-0.588277987604984	6.25260177758589	-4.26055164502181	0.00054043021669496	0.00454320747385252	-0.389609778866519	MMP26	stable	56547
1917	0.584692486954697	7.87106771608153	4.25988809810472	0.000541198865664114	0.0045473432296471	-0.391013295504629	CAD	stable	790
1918	0.583892747429672	12.7070097252425	4.25890701801776	0.000542337373276443	0.00455458085324391	-0.393088475669964	COCH	stable	1690
1919	-0.613556567969018	5.35518880662796	-4.25832583853508	0.000543012955025361	0.00455792539113474	-0.394317800781591	GABRB3	stable	2562
1920	-1.50545218993523	10.4346543955081	-4.2568753253743	0.000544702800121266	0.00456977566104799	-0.397386008816698	ANKRD13A	stable	88455
1921	0.646370426275465	4.97995306245054	4.25617766911009	0.000545517464857073	0.00457427527292143	-0.398861754888511	SPAG16	stable	79582
1922	-0.994652312179093	3.98799902323723	-4.25591688310773	0.000545822305826799	0.00457449749936942	-0.399413397153074	NALCN	stable	259232
1923	0.607524321012442	6.38811501398451	4.25460333477773	0.000547360379640391	0.00458504986717116	-0.402191986840273	EIF1AD	stable	84285
1924	0.960775003067005	6.37947773381038	4.25351774088498	0.000548634848117358	0.0045933844772332	-0.404488418428462	ASXL2	stable	55252
1925	1.31262322904875	16.0790152042652	4.25256895343031	0.000549751169795073	0.00460038720752649	-0.406495484205288	AKR7A2	stable	8574
1926	-0.892486708350243	8.5781102661364	-4.24937861345949	0.000553521755827562	0.00462958272622187	-0.413244537865731	CIZ1	stable	25792
1927	0.846847179829526	5.57324514905663	4.24890561845793	0.000554083002861389	0.0046319197111022	-0.414245169254333	NDUFAB1	stable	4706
1928	1.22761349462434	4.49635737759882	4.24807885131713	0.000555065414089757	0.00463257478025437	-0.41599422998957	SEMA3E	stable	9723
1929	-0.45490729578769	7.53149401987359	-4.24796769383553	0.00055519763215158	0.00463257478025437	-0.416229389931138	EHD2	stable	30846
1930	-1.37792880273315	6.16594216307944	-4.2479531808644	0.000555214897193829	0.00463257478025437	-0.416260092970723	FAM171B	stable	165215
1931	0.700901109179539	8.41527175733009	4.24764220832697	0.000555584969646672	0.00463257478025437	-0.416917975123196	L3HYPDH	stable	112849
1932	-1.1281437950527	5.89108668683119	-4.24739971835345	0.000555873717887644	0.00463257478025437	-0.417430980122032	SPRTN	stable	83932
1933	-0.918506008276955	9.51024664973903	-4.24736460045567	0.000555915547602259	0.00463257478025437	-0.41750527471287	CXCL2	stable	2920
1934	1.54913770509453	12.5329076504476	4.24701474041528	0.000556332447877158	0.00463257478025437	-0.418245432372225	TK2	stable	7084
1935	0.820461696789217	8.07596818368508	4.24694436729289	0.000556416344157112	0.00463257478025437	-0.418394312947264	ZNF488	stable	118738
1936	-0.756593941578621	3.88268909809479	-4.24670086570944	0.000556706736797646	0.00463264568064269	-0.418909463289205	TBC1D4	stable	9882
1937	0.570578992649216	7.6486580502649	4.24589990154156	0.000557663025902448	0.00463825497505402	-0.420603990576061	DAO	stable	1610
1938	0.544627767003832	11.3138630414623	4.24408687320041	0.000559833791432793	0.00465395465968536	-0.424439722448829	ISCU	stable	23479
1939	0.757726597878971	12.054582028702	4.24304257116813	0.000561088032269795	0.00466143781870939	-0.426649144376173	DHCR24	stable	1718
1940	0.65505047603704	9.14251352884638	4.2427220584816	0.000561473548978	0.00466143781870939	-0.427327257249956	PAM16	stable	51025
1941	1.74017955054291	9.19359066610196	4.24262957248725	0.000561584842168822	0.00466143781870939	-0.42752293165062	KBTBD13	stable	390594
1942	0.557599256795039	6.44826377086317	4.24186271436064	0.000562508503405558	0.00466509119647362	-0.429145398080578	RPS12	stable	6206
1943	-0.943271148844542	6.97035606753553	-4.24179288841548	0.000562592683383676	0.00466509119647362	-0.429293131958755	UNC5CL	stable	222643
1944	-0.587186392213961	8.09890790121055	-4.24111147506121	0.00056341484412818	0.00466955267939821	-0.430734836373833	MAML3	stable	55534
1945	-1.86208443434788	8.89199442510812	-4.2405843031697	0.000564051739296859	0.00467093813934431	-0.431850213021213	ARSD	stable	414
1946	-1.50514054339572	10.7846271001827	-4.24050267425115	0.000564150423279493	0.00467093813934431	-0.432022922117604	KIF5B	stable	3799
1947	-1.13936979896729	5.74926128183923	-4.23999479014858	0.000564764814662308	0.00467367055839629	-0.433097499249157	ZNF235	stable	9310
1948	-2.43253399663904	9.327460431221	-4.23858635883957	0.000566472152713811	0.00468544027672445	-0.436077487147125	ACP7	down	390928
1949	0.814275023005893	7.99247771356736	4.23778444744748	0.000567446585554182	0.0046911391517017	-0.437774214033954	GAREM1	stable	64762
1950	0.924669065832554	10.1196727834013	4.23531691557164	0.000570455638025192	0.00471364424884064	-0.442995268485216	PACSIN1	stable	29993
1951	-1.05653947402429	6.07742585501333	-4.23493833125523	0.000570918733547322	0.00471510019389459	-0.443796331423537	RFX2	stable	5990
1952	-0.495270616558017	5.67156884268749	-4.23388587293291	0.000572208132943583	0.00472337552231431	-0.446023295513792	ZNF442	stable	79973
1953	1.18613643137068	17.3220292203434	4.23356584221233	0.000572600796914493	0.00472424402474382	-0.446700475444236	LYPD5	stable	284348
1954	0.693332640856466	4.4462526536067	4.23147974319677	0.000575167045897544	0.00474303582505074	-0.451114700631963	PIWIL3	stable	440822
1955	0.982267611566421	9.45391508143822	4.23113122611901	0.000575596913915883	0.00474420024082625	-0.451852181648155	CHSY3	stable	337876
1956	-0.7697925060756	3.41471413487459	-4.22976683932955	0.000577282908258478	0.00475551311188257	-0.454739331578428	FCRL3	stable	115352
1957	0.643085430818804	9.66479756710201	4.22931365382628	0.000577844022385786	0.00475551311188257	-0.455698319602456	CNPY2	stable	10330
1958	-0.674044301068036	4.60850943485131	-4.22912636875311	0.000578076071672297	0.00475551311188257	-0.456094636160326	RESP18	stable	389075
1959	-1.01147645029299	3.57679725128849	-4.22908537562247	0.000578126875420832	0.00475551311188257	-0.456181382429885	TOP3B	stable	8940
1960	-0.996078087429438	7.59517965524055	-4.22877705389314	0.000578509130677268	0.00475627691980035	-0.456833828885826	RTP4	stable	64108
1961	0.672714684823409	5.02413761549887	4.22806999225441	0.00057938670772788	0.00476111027075386	-0.458330067939036	DHX35	stable	60625
1962	1.12934988699746	5.50597161075905	4.22760490296001	0.000579964693052903	0.0047622664913922	-0.459314268191251	RCCD1	stable	91433
1963	-0.785521202105909	6.57916611449835	-4.22749051472907	0.000580106937375552	0.0047622664913922	-0.459556332165685	GNG7	stable	2788
1964	-0.665703756403216	5.40267338219404	-4.22621313894352	0.000581697784507635	0.00477243997353134	-0.462259490824303	WFIKKN2	stable	124857
1965	0.651783355176667	9.3782110107698	4.22602940746138	0.000581926967262355	0.00477243997353134	-0.462648303727964	RBPMS2	stable	348093
1966	-0.561485207812802	7.96023507264618	-4.22554874208097	0.000582526971607754	0.0047749779443259	-0.46366549319519	PXMP2	stable	5827
1967	0.962315266734298	8.08990422796363	4.22513321959913	0.000583046164230677	0.00477551662946052	-0.4645448317656	ZNF579	stable	163033
1968	-1.24603749817681	7.54011145882762	-4.22490103303977	0.000583336483837282	0.00477551662946052	-0.465036192602387	ABCC9	stable	10060
1969	1.35656745758312	7.48334062820052	4.22479876876802	0.00058346439865876	0.00477551662946052	-0.465252608098771	TMEM131L	stable	23240
1970	-0.979220402569255	5.78197410842945	-4.22435137918083	0.00058402433921098	0.00477772026626802	-0.46619939420684	ZNF674	stable	641339
1971	1.15627584275949	5.86789027876578	4.22215076738624	0.000586786494534427	0.00479792837695189	-0.470856509868979	SMAD2	stable	4087
1972	-1.14171260924195	3.70717653227558	-4.22190964659504	0.000587089946464351	0.00479802251125888	-0.471366797699326	LSM14B	stable	149986
1973	0.819786752295153	9.34938537148598	4.22164624983558	0.000587421614405604	0.00479834703417301	-0.471924230361281	FLNB	stable	2317
1974	0.581080433062989	8.80230316220929	4.22099796954667	0.000588238734079949	0.0048026346719344	-0.47329620911856	SMPD4	stable	55627
1975	-0.866106166786646	6.41870567544525	-4.21944104418306	0.000590205851693826	0.00481630246901094	-0.476591233225837	SDCCAG8	stable	10806
1976	0.961609961471269	16.8060142389137	4.21649495970676	0.000593946362913666	0.00484440531119511	-0.482826407996687	FCHSD2	stable	9873
1977	2.87803111376513	9.10981339079619	4.21626511692933	0.000594239191199838	0.00484440531119511	-0.483312863527438	LRRC15	up	131578
1978	-0.779399509482671	16.9757401822485	-4.21548710906422	0.000595231487346413	0.00484993088305348	-0.484959505054482	POM121L12	stable	285877
1979	0.765317087167556	6.36963197345872	4.21506474837263	0.000595770881996549	0.00484993088305348	-0.485853431709113	TDRD9	stable	122402
1980	-0.82259453739229	6.73872293738347	-4.21504017570544	0.000595802278849102	0.00484993088305348	-0.48590543992148	ACSF2	stable	80221
1981	-0.693029714087782	6.57262403402811	-4.21469699230787	0.000596240944327122	0.00485109897030507	-0.486631791544193	TENT4B	stable	64282
1982	-1.31153610903118	4.2693953096309	-4.21391843713494	0.000597237325293765	0.00485680130687928	-0.488279624266637	EXOC3	stable	11336
1983	0.833432022271686	14.8067443223291	4.21275130983115	0.000598734152056948	0.00486656567213449	-0.490749910583783	KLRD1	stable	3824
1984	0.550017052377231	5.80472473572873	4.21236621287661	0.000599228867003862	0.00486817915432944	-0.491564996501352	LARS2	stable	23395
1985	-0.866967274821222	9.24808455702796	-4.21177953909498	0.000599983333143441	0.00487190023725912	-0.4928067421105	IL17RE	stable	132014
1986	-0.555358971210146	5.61531240130734	-4.21064017148317	0.000601451315083227	0.00488007865675054	-0.495218337860591	TBX18	stable	9096
1987	-0.519768533409124	7.83716154239103	-4.21042285790234	0.00060173171841621	0.00488007865675054	-0.495678309633754	SNX11	stable	29916
1988	-0.832197373454717	5.80056515686894	-4.2103069607553	0.00060188131653382	0.00488007865675054	-0.495923621162492	CITED2	stable	10370
1989	1.1435967017191	3.66937090000663	4.20902398322427	0.00060353987977519	0.00489111337480535	-0.49863923513244	RPL22L1	stable	200916
1990	0.835894589477739	8.56502301365529	4.2083087565307	0.000604466493243171	0.00489620838661977	-0.500153138190723	CLCC1	stable	23155
1991	0.689309837169298	6.75493029287874	4.20780494130229	0.000605120076401444	0.004899087909191	-0.501219559720518	DTL	stable	51514
1992	2.28737505393382	6.48730743073614	4.20710534996351	0.000606028819924374	0.00490356620726913	-0.502700389874097	PRKCI	up	5584
1993	-1.10026670706704	6.7283315551838	-4.2069198999536	0.000606269944214839	0.00490356620726913	-0.503092935409757	IRGC	stable	56269
1994	-0.667658088580846	6.48138404949695	-4.20606328681979	0.000607384983460451	0.00491016832423636	-0.504906156149211	PELI3	stable	246330
1995	-1.00950843695469	13.4422265541711	-4.20536755249812	0.000608292136713107	0.00491508420200585	-0.506378853442828	SHISA7	stable	729956
1996	-0.780976201082735	9.24009540336672	-4.20420546855425	0.000609810412455488	0.00492493077577688	-0.508838725170135	CD40	stable	958
1997	-0.95013646535128	4.11914242858164	-4.20392870204339	0.000610172576151319	0.00492543530896215	-0.50942458305752	CATSPERB	stable	79820
1998	0.576221205521741	9.91085145210047	4.20363612453987	0.000610555666064824	0.00492610818447491	-0.510043911699085	SMDT1	stable	91689
1999	0.632851260719439	8.51216443051365	4.20264629863677	0.000611853512349234	0.0049341572499802	-0.512139193320535	PDE4B	stable	5142
[truncated: 14,145 more rows]
