# Supplementary material for: Bioinformatic analysis of related immune cell infiltration and key genes in the progression of osteonecrosis of the femoral head
Source: Front Immunol. 2024 Jan 11;14:1340446. doi: 10.3389/fimmu.2023.1340446 (PMC10811953; doi:10.3389/fimmu.2023.1340446)
Supplement: Supplementary file 5 [file Table_4.csv]

	ONTOLOGY	ID	Description	GeneRatio	BgRatio	pvalue	p.adjust	qvalue	geneID	Count
GO:0016477	BP	GO:0016477	cell migration	30/94	1580/18614	8.48e-11	2.08e-07	1.76e-07	LRP12/HBEGF/NANOS1/S100A2/HAND2/SULF1/VEGFA/FGF2/LRRC15/PRKCI/VEGFC/COL1A1/APOD/PIK3C2A/EDN3/NUS1/FAT3/AIF1/INSM1/CORO6/ANXA3/SFRP2/BST1/S100A9/KCTD13/LCP1/S100A12/MYO1G/S100P/GFRA1	30
GO:0048870	BP	GO:0048870	cell motility	31/94	1779/18614	3.18e-10	3.89e-07	3.29e-07	LRP12/HBEGF/ACTBL2/NANOS1/S100A2/HAND2/SULF1/VEGFA/FGF2/LRRC15/PRKCI/VEGFC/COL1A1/APOD/PIK3C2A/EDN3/NUS1/FAT3/AIF1/INSM1/CORO6/ANXA3/SFRP2/BST1/S100A9/KCTD13/LCP1/S100A12/MYO1G/S100P/GFRA1	31
GO:0051216	BP	GO:0051216	cartilage development	11/94	203/18614	6.2e-09	5.06e-06	4.28e-06	HAND2/SULF1/FGF2/TGFBI/COL1A1/CHI3L1/SFRP2/WNT9A/CHRDL2/FRZB/PTHLH	11
GO:0061448	BP	GO:0061448	connective tissue development	12/94	275/18614	1.39e-08	8.49e-06	7.18e-06	HAND2/SULF1/FGF2/TGFBI/COL1A1/EBF2/CHI3L1/SFRP2/WNT9A/CHRDL2/FRZB/PTHLH	12
GO:0001667	BP	GO:0001667	ameboidal-type cell migration	14/94	496/18614	1.88e-07	9.2e-05	7.78e-05	HBEGF/NANOS1/S100A2/HAND2/VEGFA/FGF2/VEGFC/PIK3C2A/EDN3/NUS1/ANXA3/S100A9/S100A12/S100P	14
GO:0001649	BP	GO:0001649	osteoblast differentiation	8/94	250/18614	3.9e-05	0.003538024	0.002993069	COL6A1/HAND2/FGF2/VEGFC/COL1A1/ACHE/SFRP2/PTHLH	8
GO:0010631	BP	GO:0010631	epithelial cell migration	12/94	371/18614	3.62e-07	0.000137973	0.000116722	HBEGF/NANOS1/S100A2/VEGFA/FGF2/VEGFC/PIK3C2A/NUS1/ANXA3/S100A9/S100A12/S100P	12
GO:0090132	BP	GO:0090132	epithelium migration	12/94	374/18614	3.94e-07	0.000137973	0.000116722	HBEGF/NANOS1/S100A2/VEGFA/FGF2/VEGFC/PIK3C2A/NUS1/ANXA3/S100A9/S100A12/S100P	12
GO:0090130	BP	GO:0090130	tissue migration	12/94	379/18614	4.54e-07	0.000139034	0.000117619	HBEGF/NANOS1/S100A2/VEGFA/FGF2/VEGFC/PIK3C2A/NUS1/ANXA3/S100A9/S100A12/S100P	12
GO:0043542	BP	GO:0043542	endothelial cell migration	10/94	283/18614	1.65e-06	0.000450119	0.000380788	S100A2/VEGFA/FGF2/VEGFC/PIK3C2A/NUS1/ANXA3/S100A9/S100A12/S100P	10
GO:0048513	BP	GO:0048513	animal organ development	34/94	3087/18614	3.46e-06	0.000847056	0.000716586	HBEGF/NANOS1/PAX8/AMTN/HAND2/SULF1/VEGFA/EGR2/FGF2/PRKCI/GJB2/TGFBI/VEGFC/CLEC3B/COL1A1/APOD/POLE/EBF2/EDN3/ADAP2/FAT3/AIF1/INSM1/MSH4/ACHE/CHI3L1/ANXA3/SFRP2/WNT9A/CHRDL2/FRZB/LCP1/PTHLH/GFRA1	34
GO:2000179	BP	GO:2000179	positive regulation of neural precursor cell proliferation	5/94	54/18614	7.67e-06	0.001684938	0.001425411	VEGFA/FGF2/VEGFC/INSM1/RASSF10	5
GO:0001568	BP	GO:0001568	blood vessel development	15/94	782/18614	8.25e-06	0.001684938	0.001425411	HAND2/SULF1/VEGFA/EGR2/FGF2/TGFBI/VEGFC/COL1A1/APOD/PIK3C2A/NUS1/CHI3L1/ANXA3/SFRP2/CAMP	15
GO:0040011	BP	GO:0040011	locomotion	21/94	1455/18614	9.16e-06	0.001725655	0.001459856	HBEGF/SULF1/VEGFA/EGR2/ANOS1/FGF2/LRRC15/VEGFC/COL1A1/APOD/PIK3C2A/EDN3/NUS1/AIF1/INSM1/EPHA10/ANXA3/SFRP2/BST1/S100A9/S100A12	21
GO:0001503	BP	GO:0001503	ossification	11/94	429/18614	1.06e-05	0.001834595	0.001552016	COL6A1/HAND2/EGR2/FGF2/VEGFC/CLEC3B/COL1A1/ACHE/SFRP2/CHRDL2/PTHLH	11
GO:0001525	BP	GO:0001525	angiogenesis	13/94	609/18614	1.15e-05	0.001834595	0.001552016	HAND2/SULF1/VEGFA/FGF2/TGFBI/VEGFC/APOD/PIK3C2A/NUS1/CHI3L1/ANXA3/SFRP2/CAMP	13
GO:0048646	BP	GO:0048646	anatomical structure formation involved in morphogenesis	19/94	1248/18614	1.26e-05	0.001834595	0.001552016	COL6A1/PAX8/AMTN/HAND2/SULF1/VEGFA/EGR2/FGF2/TGFBI/VEGFC/COL1A1/APOD/PIK3C2A/NUS1/FAT3/CHI3L1/ANXA3/SFRP2/CAMP	19
GO:0007275	BP	GO:0007275	multicellular organism development	43/94	4707/18614	1.32e-05	0.001834595	0.001552016	LRP12/NANOS1/COL6A1/PAX8/AMTN/HAND2/SULF1/VEGFA/EGR2/ANOS1/FGF2/PRKCI/GJB2/TGFBI/VEGFC/COL1A1/APOD/POLE/PIK3C2A/EDN3/MOSMO/NUS1/ADAP2/HLA-DRA/FAT3/AIF1/INSM1/RASSF10/MSH4/ACHE/EPHA10/CHI3L1/ANXA3/SFRP2/WNT9A/CHRDL2/S100A9/PPP2R5D/INPP5J/FRZB/PTHLH/CAMP/GFRA1	43
GO:0001944	BP	GO:0001944	vasculature development	15/94	815/18614	1.35e-05	0.001834595	0.001552016	HAND2/SULF1/VEGFA/EGR2/FGF2/TGFBI/VEGFC/COL1A1/APOD/PIK3C2A/NUS1/CHI3L1/ANXA3/SFRP2/CAMP	15
GO:0051240	BP	GO:0051240	positive regulation of multicellular organismal process	22/94	1667/18614	2.19e-05	0.002827175	0.002391711	PAX8/HAND2/SULF1/VEGFA/EGR2/HILPDA/FGF2/PRKCI/VEGFC/COL1A1/EBF2/EDN3/HLA-DRA/AIF1/RASSF10/ACHE/CHI3L1/ANXA3/SFRP2/BST1/ORM1/CAMP	22
GO:0048699	BP	GO:0048699	generation of neurons	20/94	1443/18614	2.81e-05	0.003076268	0.002602437	LRP12/NANOS1/HAND2/VEGFA/EGR2/ANOS1/FGF2/PRKCI/VEGFC/APOD/EDN3/MOSMO/FAT3/INSM1/EPHA10/SFRP2/WNT9A/S100A9/INPP5J/GFRA1	20
GO:0060326	BP	GO:0060326	cell chemotaxis	9/94	312/18614	2.84e-05	0.003076268	0.002602437	HBEGF/VEGFA/FGF2/VEGFC/EDN3/AIF1/BST1/S100A9/S100A12	9
GO:0048731	BP	GO:0048731	system development	38/94	4024/18614	2.86e-05	0.003076268	0.002602437	LRP12/NANOS1/PAX8/HAND2/SULF1/VEGFA/EGR2/ANOS1/FGF2/PRKCI/TGFBI/VEGFC/COL1A1/APOD/PIK3C2A/EDN3/MOSMO/NUS1/ADAP2/FAT3/AIF1/INSM1/RASSF10/MSH4/ACHE/EPHA10/CHI3L1/ANXA3/SFRP2/WNT9A/CHRDL2/S100A9/PPP2R5D/INPP5J/FRZB/PTHLH/CAMP/GFRA1	38
GO:0030335	BP	GO:0030335	positive regulation of cell migration	12/94	569/18614	2.89e-05	0.003076268	0.002602437	HBEGF/VEGFA/FGF2/LRRC15/VEGFC/COL1A1/PIK3C2A/EDN3/NUS1/AIF1/INSM1/ANXA3	12
GO:0010634	BP	GO:0010634	positive regulation of epithelial cell migration	7/94	176/18614	3.07e-05	0.003136505	0.002653396	HBEGF/VEGFA/FGF2/VEGFC/PIK3C2A/NUS1/ANXA3	7
GO:0043536	BP	GO:0043536	positive regulation of blood vessel endothelial cell migration	5/94	75/18614	3.85e-05	0.003538024	0.002993069	VEGFA/FGF2/VEGFC/PIK3C2A/NUS1	5
GO:0009888	BP	GO:0009888	tissue development	24/94	1995/18614	3.9e-05	0.003538024	0.002993069	HBEGF/COL6A1/PAX8/AMTN/HAND2/SULF1/VEGFA/EGR2/FGF2/GJB2/TGFBI/VEGFC/CLEC3B/COL1A1/EBF2/EDN3/INSM1/CHI3L1/SFRP2/WNT9A/CHRDL2/KRT20/FRZB/PTHLH	24
GO:0045766	BP	GO:0045766	positive regulation of angiogenesis	7/94	185/18614	4.22e-05	0.003568578	0.003018917	VEGFA/FGF2/VEGFC/CHI3L1/ANXA3/SFRP2/CAMP	7
GO:1904018	BP	GO:1904018	positive regulation of vasculature development	7/94	185/18614	4.22e-05	0.003568578	0.003018917	VEGFA/FGF2/VEGFC/CHI3L1/ANXA3/SFRP2/CAMP	7
GO:2000147	BP	GO:2000147	positive regulation of cell motility	12/94	594/18614	4.39e-05	0.003581608	0.003029941	HBEGF/VEGFA/FGF2/LRRC15/VEGFC/COL1A1/PIK3C2A/EDN3/NUS1/AIF1/INSM1/ANXA3	12
GO:0030182	BP	GO:0030182	neuron differentiation	19/94	1370/18614	4.6e-05	0.003634465	0.003074656	LRP12/NANOS1/HAND2/VEGFA/EGR2/ANOS1/FGF2/PRKCI/APOD/EDN3/MOSMO/FAT3/INSM1/EPHA10/SFRP2/WNT9A/S100A9/INPP5J/GFRA1	19
GO:0048514	BP	GO:0048514	blood vessel morphogenesis	13/94	701/18614	4.98e-05	0.003809633	0.003222843	HAND2/SULF1/VEGFA/FGF2/TGFBI/VEGFC/APOD/PIK3C2A/NUS1/CHI3L1/ANXA3/SFRP2/CAMP	13
GO:0010595	BP	GO:0010595	positive regulation of endothelial cell migration	6/94	131/18614	5.31e-05	0.003903218	0.003302014	VEGFA/FGF2/VEGFC/PIK3C2A/NUS1/ANXA3	6
GO:0030334	BP	GO:0030334	regulation of cell migration	16/94	1033/18614	5.55e-05	0.003903218	0.003302014	HBEGF/SULF1/VEGFA/FGF2/LRRC15/VEGFC/COL1A1/APOD/PIK3C2A/EDN3/NUS1/AIF1/INSM1/ANXA3/SFRP2/BST1	16
GO:0040017	BP	GO:0040017	positive regulation of locomotion	12/94	609/18614	5.58e-05	0.003903218	0.003302014	HBEGF/VEGFA/FGF2/LRRC15/VEGFC/COL1A1/PIK3C2A/EDN3/NUS1/AIF1/INSM1/ANXA3	12
GO:0006935	BP	GO:0006935	chemotaxis	12/94	614/18614	6.03e-05	0.004104189	0.003472029	HBEGF/VEGFA/EGR2/ANOS1/FGF2/VEGFC/EDN3/AIF1/EPHA10/BST1/S100A9/S100A12	12
GO:0042330	BP	GO:0042330	taxis	12/94	616/18614	6.22e-05	0.004119502	0.003484983	HBEGF/VEGFA/EGR2/ANOS1/FGF2/VEGFC/EDN3/AIF1/EPHA10/BST1/S100A9/S100A12	12
GO:0022008	BP	GO:0022008	neurogenesis	21/94	1667/18614	6.95e-05	0.004478103	0.00378835	LRP12/NANOS1/HAND2/VEGFA/EGR2/ANOS1/FGF2/PRKCI/VEGFC/APOD/EDN3/MOSMO/FAT3/INSM1/RASSF10/EPHA10/SFRP2/WNT9A/S100A9/INPP5J/GFRA1	21
GO:0007399	BP	GO:0007399	nervous system development	27/94	2504/18614	7.69e-05	0.004833332	0.004088864	LRP12/NANOS1/PAX8/HAND2/SULF1/VEGFA/EGR2/ANOS1/FGF2/PRKCI/VEGFC/APOD/EDN3/MOSMO/FAT3/AIF1/INSM1/RASSF10/ACHE/EPHA10/ANXA3/SFRP2/WNT9A/S100A9/PPP2R5D/INPP5J/GFRA1	27
GO:0001501	BP	GO:0001501	skeletal system development	11/94	537/18614	8.25e-05	0.005055713	0.004276992	HAND2/SULF1/FGF2/TGFBI/COL1A1/CHI3L1/SFRP2/WNT9A/CHRDL2/FRZB/PTHLH	11
GO:2000177	BP	GO:2000177	regulation of neural precursor cell proliferation	5/94	89/18614	8.76e-05	0.005143987	0.004351669	VEGFA/FGF2/VEGFC/INSM1/RASSF10	5
GO:0007169	BP	GO:0007169	transmembrane receptor protein tyrosine kinase signaling pathway	12/94	639/18614	8.82e-05	0.005143987	0.004351669	HBEGF/SULF1/VEGFA/FGF2/VEGFC/COL1A1/APOD/PIK3C2A/IFI6/NUS1/EPHA10/GFRA1	12
GO:0072359	BP	GO:0072359	circulatory system development	17/94	1212/18614	0.000107536	0.006000726	0.005076446	PAX8/HAND2/SULF1/VEGFA/EGR2/FGF2/TGFBI/VEGFC/COL1A1/APOD/PIK3C2A/NUS1/ADAP2/CHI3L1/ANXA3/SFRP2/CAMP	17
GO:2000145	BP	GO:2000145	regulation of cell motility	16/94	1093/18614	0.000107768	0.006000726	0.005076446	HBEGF/SULF1/VEGFA/FGF2/LRRC15/VEGFC/COL1A1/APOD/PIK3C2A/EDN3/NUS1/AIF1/INSM1/ANXA3/SFRP2/BST1	16
GO:0060977	BP	GO:0060977	coronary vasculature morphogenesis	3/94	19/18614	0.000113968	0.006204929	0.005249197	HAND2/VEGFA/FGF2	3
GO:0048666	BP	GO:0048666	neuron development	16/94	1107/18614	0.000124918	0.00643692	0.005445454	LRP12/NANOS1/HAND2/VEGFA/EGR2/ANOS1/PRKCI/APOD/EDN3/FAT3/INSM1/EPHA10/SFRP2/S100A9/INPP5J/GFRA1	16
GO:0051094	BP	GO:0051094	positive regulation of developmental process	18/94	1351/18614	0.000125772	0.00643692	0.005445454	PAX8/AMTN/VEGFA/EGR2/FGF2/PRKCI/VEGFC/COL1A1/OLFM2/EDN3/HLA-DRA/INSM1/RASSF10/CHI3L1/ANXA3/SFRP2/FRZB/CAMP	18
GO:0045597	BP	GO:0045597	positive regulation of cell differentiation	14/94	878/18614	0.000126111	0.00643692	0.005445454	PAX8/VEGFA/EGR2/FGF2/PRKCI/VEGFC/COL1A1/OLFM2/EDN3/HLA-DRA/INSM1/RASSF10/SFRP2/FRZB	14
GO:0030154	BP	GO:0030154	cell differentiation	38/94	4316/18614	0.000141167	0.007058362	0.005971177	LRP12/NANOS1/COL6A1/PAX8/NFIL3/HAND2/SULF1/VEGFA/EGR2/ANOS1/FGF2/PRKCI/TGFBI/VEGFC/COL1A1/APOD/EBF2/OLFM2/EDN3/MOSMO/ELF2/NUS1/TBATA/HLA-DRA/FAT3/INSM1/RASSF10/ACHE/EPHA10/SFRP2/WNT9A/CHRDL2/S100A9/KRT20/INPP5J/FRZB/PTHLH/GFRA1	38
GO:0048869	BP	GO:0048869	cellular developmental process	38/94	4344/18614	0.000162818	0.007838498	0.00663115	LRP12/NANOS1/COL6A1/PAX8/NFIL3/HAND2/SULF1/VEGFA/EGR2/ANOS1/FGF2/PRKCI/TGFBI/VEGFC/COL1A1/APOD/EBF2/OLFM2/EDN3/MOSMO/ELF2/NUS1/TBATA/HLA-DRA/FAT3/INSM1/RASSF10/ACHE/EPHA10/SFRP2/WNT9A/CHRDL2/S100A9/KRT20/INPP5J/FRZB/PTHLH/GFRA1	38
GO:0009719	BP	GO:0009719	response to endogenous stimulus	21/94	1772/18614	0.00016536	0.007838498	0.00663115	COL6A1/PAX8/CSN1S1/SULF1/VEGFA/EGR2/FGF2/PRKCI/GJB2/VEGFC/CLEC3B/COL1A1/PIK3C2A/NUS1/AIF1/ACHE/ANXA3/SFRP2/CHRDL2/CAMP/GFRA1	21
GO:0050900	BP	GO:0050900	leukocyte migration	9/94	393/18614	0.000166368	0.007838498	0.00663115	VEGFA/VEGFC/APOD/EDN3/AIF1/BST1/S100A9/S100A12/MYO1G	9
GO:0040012	BP	GO:0040012	regulation of locomotion	16/94	1137/18614	0.000169928	0.007855165	0.00664525	HBEGF/SULF1/VEGFA/FGF2/LRRC15/VEGFC/COL1A1/APOD/PIK3C2A/EDN3/NUS1/AIF1/INSM1/ANXA3/SFRP2/BST1	16
GO:0036303	BP	GO:0036303	lymph vessel morphogenesis	3/94	23/18614	0.000205267	0.009189353	0.007773936	VEGFA/FGF2/VEGFC	3
GO:0051239	BP	GO:0051239	regulation of multicellular organismal process	30/94	3107/18614	0.000206292	0.009189353	0.007773936	HBEGF/PAX8/AMTN/HAND2/SULF1/VEGFA/EGR2/HILPDA/FGF2/PRKCI/VEGFC/COL1A1/APOD/EBF2/PIK3C2A/EDN3/NUS1/HLA-DRA/AIF1/RASSF10/ACHE/CHI3L1/ANXA3/SFRP2/WNT9A/BST1/FRZB/PTHLH/ORM1/CAMP	30
GO:0030595	BP	GO:0030595	leukocyte chemotaxis	7/94	241/18614	0.000219851	0.009449735	0.007994212	VEGFA/VEGFC/EDN3/AIF1/BST1/S100A9/S100A12	7
GO:0097529	BP	GO:0097529	myeloid leukocyte migration	7/94	241/18614	0.000219851	0.009449735	0.007994212	VEGFA/VEGFC/EDN3/AIF1/BST1/S100A9/S100A12	7
GO:0035239	BP	GO:0035239	tube morphogenesis	14/94	942/18614	0.000261272	0.011036505	0.009336575	PAX8/HAND2/SULF1/VEGFA/FGF2/TGFBI/VEGFC/APOD/PIK3C2A/NUS1/CHI3L1/ANXA3/SFRP2/CAMP	14
GO:0002062	BP	GO:0002062	chondrocyte differentiation	5/94	113/18614	0.000269397	0.011186814	0.009463733	SULF1/TGFBI/SFRP2/WNT9A/PTHLH	5
GO:1905330	BP	GO:1905330	regulation of morphogenesis of an epithelium	4/94	65/18614	0.000326223	0.013320756	0.011268987	PAX8/SULF1/VEGFA/FGF2	4
GO:0001932	BP	GO:0001932	regulation of protein phosphorylation	15/94	1096/18614	0.000374047	0.015023189	0.012709199	HBEGF/VEGFA/FGF2/VEGFC/CCNT1/EDN3/AIF1/INSM1/CHI3L1/SFRP2/BST1/INPP5J/S100A12/CAMP/GFRA1	15
GO:0045765	BP	GO:0045765	regulation of angiogenesis	8/94	349/18614	0.000386516	0.015084915	0.012761417	SULF1/VEGFA/FGF2/VEGFC/CHI3L1/ANXA3/SFRP2/CAMP	8
GO:0048645	BP	GO:0048645	animal organ formation	4/94	68/18614	0.000387898	0.015084915	0.012761417	PAX8/HAND2/SULF1/FGF2	4
GO:0002052	BP	GO:0002052	positive regulation of neuroblast proliferation	3/94	29/18614	0.000414323	0.015630527	0.013222989	VEGFA/FGF2/VEGFC	3
GO:0008284	BP	GO:0008284	positive regulation of cell population proliferation	14/94	986/18614	0.000414687	0.015630527	0.013222989	HBEGF/VEGFA/HILPDA/FGF2/PRKCI/VEGFC/EDN3/AIF1/INSM1/RASSF10/SFRP2/BST1/PTHLH/CAMP	14
GO:0090596	BP	GO:0090596	sensory organ morphogenesis	7/94	269/18614	0.00042731	0.015826824	0.013389051	PAX8/VEGFA/FGF2/PRKCI/FAT3/WNT9A/FRZB	7
GO:1901342	BP	GO:1901342	regulation of vasculature development	8/94	355/18614	0.000432815	0.015826824	0.013389051	SULF1/VEGFA/FGF2/VEGFC/CHI3L1/ANXA3/SFRP2/CAMP	8
GO:0002688	BP	GO:0002688	regulation of leukocyte chemotaxis	5/94	126/18614	0.000445213	0.016040752	0.013570029	VEGFA/VEGFC/EDN3/AIF1/BST1	5
GO:2000027	BP	GO:2000027	regulation of animal organ morphogenesis	5/94	129/18614	0.000495826	0.017459617	0.014770348	PAX8/SULF1/VEGFA/FGF2/SFRP2	5
GO:0001945	BP	GO:0001945	lymph vessel development	3/94	31/18614	0.000505973	0.017459617	0.014770348	VEGFA/FGF2/VEGFC	3
GO:0010667	BP	GO:0010667	negative regulation of cardiac muscle cell apoptotic process	3/94	31/18614	0.000505973	0.017459617	0.014770348	PAX8/HAND2/SFRP2	3
GO:0071495	BP	GO:0071495	cellular response to endogenous stimulus	18/94	1518/18614	0.000524734	0.017855525	0.015105275	COL6A1/PAX8/SULF1/VEGFA/FGF2/PRKCI/GJB2/VEGFC/CLEC3B/COL1A1/PIK3C2A/NUS1/AIF1/ACHE/SFRP2/CHRDL2/CAMP/GFRA1	18
GO:0007167	BP	GO:0007167	enzyme-linked receptor protein signaling pathway	14/94	1012/18614	0.000537528	0.018040331	0.015261616	HBEGF/SULF1/VEGFA/FGF2/VEGFC/COL1A1/APOD/PIK3C2A/IFI6/NUS1/EPHA10/SFRP2/CHRDL2/GFRA1	14
GO:0061037	BP	GO:0061037	negative regulation of cartilage development	3/94	32/18614	0.000556279	0.018417343	0.015580557	WNT9A/FRZB/PTHLH	3
GO:0002063	BP	GO:0002063	chondrocyte development	3/94	33/18614	0.000609676	0.019438166	0.016444145	SULF1/SFRP2/PTHLH	3
GO:0010664	BP	GO:0010664	negative regulation of striated muscle cell apoptotic process	3/94	33/18614	0.000609676	0.019438166	0.016444145	PAX8/HAND2/SFRP2	3
GO:0007423	BP	GO:0007423	sensory organ development	10/94	571/18614	0.000610914	0.019438166	0.016444145	PAX8/HAND2/VEGFA/FGF2/PRKCI/GJB2/FAT3/ACHE/WNT9A/FRZB	10
GO:0035295	BP	GO:0035295	tube development	15/94	1154/18614	0.00064143	0.020147471	0.017044198	PAX8/HAND2/SULF1/VEGFA/FGF2/GJB2/TGFBI/VEGFC/APOD/PIK3C2A/NUS1/CHI3L1/ANXA3/SFRP2/CAMP	15
GO:0090050	BP	GO:0090050	positive regulation of cell migration involved in sprouting angiogenesis	3/94	35/18614	0.000726045	0.022516585	0.019048402	VEGFA/FGF2/PIK3C2A	3
GO:0010632	BP	GO:0010632	regulation of epithelial cell migration	7/94	295/18614	0.000738428	0.022614365	0.019131121	HBEGF/VEGFA/FGF2/VEGFC/PIK3C2A/NUS1/ANXA3	7
GO:1905332	BP	GO:1905332	positive regulation of morphogenesis of an epithelium	3/94	36/18614	0.000789164	0.023645278	0.020003245	PAX8/VEGFA/FGF2	3
GO:0050921	BP	GO:0050921	positive regulation of chemotaxis	5/94	143/18614	0.000791393	0.023645278	0.020003245	VEGFA/FGF2/VEGFC/EDN3/AIF1	5
GO:0009653	BP	GO:0009653	anatomical structure morphogenesis	26/94	2736/18614	0.00081883	0.02417029	0.02044739	HBEGF/COL6A1/PAX8/AMTN/HAND2/SULF1/VEGFA/EGR2/ANOS1/FGF2/PRKCI/TGFBI/VEGFC/COL1A1/APOD/PIK3C2A/EDN3/NUS1/FAT3/EPHA10/CHI3L1/ANXA3/SFRP2/WNT9A/FRZB/CAMP	26
GO:0061351	BP	GO:0061351	neural precursor cell proliferation	5/94	150/18614	0.000980859	0.028608373	0.024201885	VEGFA/FGF2/VEGFC/INSM1/RASSF10	5
GO:0001934	BP	GO:0001934	positive regulation of protein phosphorylation	11/94	720/18614	0.001001324	0.028861693	0.024416186	HBEGF/VEGFA/FGF2/VEGFC/EDN3/AIF1/CHI3L1/SFRP2/S100A12/CAMP/GFRA1	11
GO:0002685	BP	GO:0002685	regulation of leukocyte migration	6/94	227/18614	0.001026405	0.028941234	0.024483476	VEGFA/VEGFC/APOD/EDN3/AIF1/BST1	6
GO:2000026	BP	GO:2000026	regulation of multicellular organismal development	17/94	1473/18614	0.001036276	0.028941234	0.024483476	PAX8/AMTN/SULF1/VEGFA/EGR2/FGF2/PRKCI/VEGFC/HLA-DRA/RASSF10/CHI3L1/ANXA3/SFRP2/WNT9A/FRZB/PTHLH/CAMP	17
GO:0043535	BP	GO:0043535	regulation of blood vessel endothelial cell migration	5/94	152/18614	0.001040703	0.028941234	0.024483476	VEGFA/FGF2/VEGFC/PIK3C2A/NUS1	5
GO:0045595	BP	GO:0045595	regulation of cell differentiation	18/94	1611/18614	0.001051335	0.028941234	0.024483476	PAX8/HAND2/VEGFA/EGR2/FGF2/PRKCI/VEGFC/COL1A1/OLFM2/EDN3/MOSMO/HLA-DRA/INSM1/RASSF10/SFRP2/WNT9A/FRZB/PTHLH	18
GO:0031175	BP	GO:0031175	neuron projection development	13/94	962/18614	0.001069076	0.029102616	0.02462	LRP12/VEGFA/EGR2/ANOS1/PRKCI/APOD/EDN3/FAT3/EPHA10/SFRP2/S100A9/INPP5J/GFRA1	13
GO:0050920	BP	GO:0050920	regulation of chemotaxis	6/94	230/18614	0.001098183	0.029450477	0.024914281	VEGFA/FGF2/VEGFC/EDN3/AIF1/BST1	6
GO:0035860	BP	GO:0035860	glial cell-derived neurotrophic factor receptor signaling pathway	2/94	10/18614	0.001105895	0.029450477	0.024914281	SULF1/GFRA1	2
GO:0010594	BP	GO:0010594	regulation of endothelial cell migration	6/94	232/18614	0.001148136	0.02992482	0.025315562	VEGFA/FGF2/VEGFC/PIK3C2A/NUS1/ANXA3	6
GO:0050769	BP	GO:0050769	positive regulation of neurogenesis	6/94	232/18614	0.001148136	0.02992482	0.025315562	VEGFA/EGR2/FGF2/PRKCI/VEGFC/RASSF10	6
GO:0042325	BP	GO:0042325	regulation of phosphorylation	15/94	1224/18614	0.001168434	0.030133307	0.025491936	HBEGF/VEGFA/FGF2/VEGFC/CCNT1/EDN3/AIF1/INSM1/CHI3L1/SFRP2/BST1/INPP5J/S100A12/CAMP/GFRA1	15
GO:0042127	BP	GO:0042127	regulation of cell population proliferation	19/94	1767/18614	0.001182312	0.030173582	0.025526008	HBEGF/HAND2/SULF1/VEGFA/HILPDA/FGF2/PRKCI/VEGFC/APOD/EDN3/AIF1/INSM1/RASSF10/SFRP2/WNT9A/BST1/FRZB/PTHLH/CAMP	19
GO:0048592	BP	GO:0048592	eye morphogenesis	5/94	157/18614	0.001202163	0.030363916	0.025687025	VEGFA/FGF2/PRKCI/FAT3/WNT9A	5
GO:0002009	BP	GO:0002009	morphogenesis of an epithelium	9/94	519/18614	0.001237333	0.030933336	0.026168738	HBEGF/PAX8/HAND2/SULF1/VEGFA/FGF2/VEGFC/SFRP2/FRZB	9
GO:0019220	BP	GO:0019220	regulation of phosphate metabolic process	16/94	1370/18614	0.001309943	0.032045267	0.027109401	HBEGF/VEGFA/FGF2/VEGFC/CCNT1/EDN3/AIF1/INSM1/CHI3L1/SFRP2/BST1/PPP2R5D/INPP5J/S100A12/CAMP/GFRA1	16
GO:0051174	BP	GO:0051174	regulation of phosphorus metabolic process	16/94	1371/18614	0.001319955	0.032045267	0.027109401	HBEGF/VEGFA/FGF2/VEGFC/CCNT1/EDN3/AIF1/INSM1/CHI3L1/SFRP2/BST1/PPP2R5D/INPP5J/S100A12/CAMP/GFRA1	16
GO:0010562	BP	GO:0010562	positive regulation of phosphorus metabolic process	12/94	864/18614	0.00133475	0.032045267	0.027109401	HBEGF/VEGFA/FGF2/VEGFC/EDN3/AIF1/CHI3L1/SFRP2/PPP2R5D/S100A12/CAMP/GFRA1	12
GO:0045937	BP	GO:0045937	positive regulation of phosphate metabolic process	12/94	864/18614	0.00133475	0.032045267	0.027109401	HBEGF/VEGFA/FGF2/VEGFC/EDN3/AIF1/CHI3L1/SFRP2/PPP2R5D/S100A12/CAMP/GFRA1	12
GO:0003357	BP	GO:0003357	noradrenergic neuron differentiation	2/94	11/18614	0.001347209	0.032045267	0.027109401	HAND2/INSM1	2
GO:0070848	BP	GO:0070848	response to growth factor	11/94	751/18614	0.001404992	0.033098369	0.028000296	SULF1/VEGFA/FGF2/VEGFC/CLEC3B/COL1A1/NUS1/ANXA3/SFRP2/CHRDL2/GFRA1	11
GO:0002690	BP	GO:0002690	positive regulation of leukocyte chemotaxis	4/94	96/18614	0.001421009	0.033156881	0.028049796	VEGFA/VEGFC/EDN3/AIF1	4
GO:0007155	BP	GO:0007155	cell adhesion	17/94	1522/18614	0.001481783	0.034248755	0.02897349	COL6A1/AMTN/IGDCC4/VEGFA/ANOS1/TGFBI/COL1A1/APOD/HLA-DRA/FAT3/AIF1/SIGLEC5/ACHE/SFRP2/BST1/S100A9/MYO1G	17
GO:0048483	BP	GO:0048483	autonomic nervous system development	3/94	45/18614	0.001517754	0.034267898	0.028989685	HAND2/EGR2/INSM1	3
GO:1902692	BP	GO:1902692	regulation of neuroblast proliferation	3/94	45/18614	0.001517754	0.034267898	0.028989685	VEGFA/FGF2/VEGFC	3
GO:0050793	BP	GO:0050793	regulation of developmental process	24/94	2544/18614	0.00152769	0.034267898	0.028989685	PAX8/AMTN/HAND2/SULF1/VEGFA/EGR2/FGF2/PRKCI/VEGFC/COL1A1/OLFM2/EDN3/MOSMO/HLA-DRA/FAT3/INSM1/RASSF10/CHI3L1/ANXA3/SFRP2/WNT9A/FRZB/PTHLH/CAMP	24
GO:0031960	BP	GO:0031960	response to corticosteroid	5/94	166/18614	0.001538559	0.034267898	0.028989685	CSN1S1/GJB2/COL1A1/AIF1/ANXA3	5
GO:0002551	BP	GO:0002551	mast cell chemotaxis	2/94	12/18614	0.001611342	0.035565646	0.030087543	VEGFA/VEGFC	2
GO:0048468	BP	GO:0048468	cell development	25/94	2721/18614	0.001727744	0.037794398	0.031973005	LRP12/NANOS1/NFIL3/HAND2/SULF1/VEGFA/EGR2/ANOS1/FGF2/PRKCI/VEGFC/APOD/EDN3/HLA-DRA/FAT3/INSM1/RASSF10/ACHE/EPHA10/SFRP2/S100A9/INPP5J/FRZB/PTHLH/GFRA1	25
GO:0006468	BP	GO:0006468	protein phosphorylation	17/94	1548/18614	0.001778188	0.038553627	0.032615292	HBEGF/VEGFA/FGF2/PRKCI/VEGFC/CCNT1/EDN3/AIF1/INSM1/EPHA10/CHI3L1/SFRP2/BST1/INPP5J/S100A12/CAMP/GFRA1	17
GO:0060976	BP	GO:0060976	coronary vasculature development	3/94	48/18614	0.001829872	0.039326199	0.033268866	HAND2/VEGFA/FGF2	3
GO:0042415	BP	GO:0042415	norepinephrine metabolic process	2/94	13/18614	0.001898061	0.040436947	0.034208528	HAND2/INSM1	2
GO:0010665	BP	GO:0010665	regulation of cardiac muscle cell apoptotic process	3/94	49/18614	0.00194213	0.041019133	0.034701041	PAX8/HAND2/SFRP2	3
GO:0042327	BP	GO:0042327	positive regulation of phosphorylation	11/94	788/18614	0.002053476	0.042357375	0.035833157	HBEGF/VEGFA/FGF2/VEGFC/EDN3/AIF1/CHI3L1/SFRP2/S100A12/CAMP/GFRA1	11
GO:0038084	BP	GO:0038084	vascular endothelial growth factor signaling pathway	3/94	50/18614	0.002058592	0.042357375	0.035833157	VEGFA/VEGFC/NUS1	3
GO:0070887	BP	GO:0070887	cellular response to chemical stimulus	25/94	2756/18614	0.00206775	0.042357375	0.035833157	MT1H/HBEGF/COL6A1/PAX8/NFIL3/HAND2/VEGFA/EGR2/HILPDA/FGF2/PRKCI/GJB2/VEGFC/CLEC3B/COL1A1/PIK3C2A/EDN3/AIF1/ACHE/CHI3L1/WNT9A/BST1/S100A9/S100A12/CAMP	25
GO:0009887	BP	GO:0009887	animal organ morphogenesis	13/94	1036/18614	0.002074647	0.042357375	0.035833157	PAX8/AMTN/HAND2/SULF1/VEGFA/FGF2/PRKCI/VEGFC/COL1A1/FAT3/SFRP2/WNT9A/FRZB	13
GO:0030593	BP	GO:0030593	neutrophil chemotaxis	4/94	107/18614	0.002116463	0.042502739	0.035956131	EDN3/BST1/S100A9/S100A12	4
GO:0032526	BP	GO:0032526	response to retinoic acid	4/94	107/18614	0.002116463	0.042502739	0.035956131	HAND2/GJB2/COL1A1/WNT9A	4
GO:0043534	BP	GO:0043534	blood vessel endothelial cell migration	5/94	179/18614	0.002140531	0.042578629	0.036020331	VEGFA/FGF2/VEGFC/PIK3C2A/NUS1	5
GO:0010662	BP	GO:0010662	regulation of striated muscle cell apoptotic process	3/94	51/18614	0.002179311	0.042578629	0.036020331	PAX8/HAND2/SFRP2	3
GO:0060688	BP	GO:0060688	regulation of morphogenesis of a branching structure	3/94	51/18614	0.002179311	0.042578629	0.036020331	PAX8/SULF1/VEGFA	3
GO:0050930	BP	GO:0050930	induction of positive chemotaxis	2/94	14/18614	0.002207137	0.042578629	0.036020331	VEGFA/VEGFC	2
GO:0051764	BP	GO:0051764	actin crosslink formation	2/94	14/18614	0.002207137	0.042578629	0.036020331	AIF1/LCP1	2
GO:0010656	BP	GO:0010656	negative regulation of muscle cell apoptotic process	3/94	52/18614	0.002304342	0.044106549	0.037312909	PAX8/HAND2/SFRP2	3
GO:0010659	BP	GO:0010659	cardiac muscle cell apoptotic process	3/94	53/18614	0.002433737	0.046222131	0.039102632	PAX8/HAND2/SFRP2	3
GO:0043405	BP	GO:0043405	regulation of MAP kinase activity	5/94	186/18614	0.002528011	0.046429548	0.039278101	VEGFA/FGF2/EDN3/SFRP2/S100A12	5
GO:0060026	BP	GO:0060026	convergent extension	2/94	15/18614	0.002538342	0.046429548	0.039278101	SFRP2/FRZB	2
GO:0097531	BP	GO:0097531	mast cell migration	2/94	15/18614	0.002538342	0.046429548	0.039278101	VEGFA/VEGFC	2
GO:2001028	BP	GO:2001028	positive regulation of endothelial cell chemotaxis	2/94	15/18614	0.002538342	0.046429548	0.039278101	VEGFA/FGF2	2
GO:0045860	BP	GO:0045860	positive regulation of protein kinase activity	7/94	366/18614	0.002539412	0.046429548	0.039278101	HBEGF/VEGFA/FGF2/VEGFC/EDN3/CHI3L1/S100A12	7
GO:0061138	BP	GO:0061138	morphogenesis of a branching epithelium	5/94	188/18614	0.002647508	0.048047367	0.04064673	PAX8/SULF1/VEGFA/FGF2/SFRP2	5
GO:0010658	BP	GO:0010658	striated muscle cell apoptotic process	3/94	55/18614	0.002705821	0.048744571	0.041236545	PAX8/HAND2/SFRP2	3
GO:0061101	BP	GO:0061101	neuroendocrine cell differentiation	2/94	16/18614	0.002891449	0.051708399	0.043743862	FGF2/INSM1	2
GO:0043406	BP	GO:0043406	positive regulation of MAP kinase activity	4/94	117/18614	0.002926435	0.051795789	0.043817791	VEGFA/FGF2/EDN3/S100A12	4
GO:0008283	BP	GO:0008283	cell population proliferation	20/94	2060/18614	0.002945476	0.051795789	0.043817791	HBEGF/HAND2/SULF1/VEGFA/HILPDA/FGF2/PRKCI/TGFBI/VEGFC/APOD/EDN3/AIF1/INSM1/RASSF10/SFRP2/WNT9A/BST1/FRZB/PTHLH/CAMP	20
GO:0051962	BP	GO:0051962	positive regulation of nervous system development	6/94	280/18614	0.002959759	0.051795789	0.043817791	VEGFA/EGR2/FGF2/PRKCI/VEGFC/RASSF10	6
GO:0048008	BP	GO:0048008	platelet-derived growth factor receptor signaling pathway	3/94	58/18614	0.003147923	0.054312749	0.045947069	VEGFA/APOD/PIK3C2A	3
GO:0048010	BP	GO:0048010	vascular endothelial growth factor receptor signaling pathway	3/94	58/18614	0.003147923	0.054312749	0.045947069	SULF1/VEGFA/VEGFC	3
GO:0002076	BP	GO:0002076	osteoblast development	2/94	17/18614	0.003266234	0.055959949	0.047340554	ACHE/PTHLH	2
GO:0071363	BP	GO:0071363	cellular response to growth factor stimulus	10/94	720/18614	0.003412323	0.05805688	0.0491145	SULF1/VEGFA/FGF2/VEGFC/CLEC3B/COL1A1/NUS1/SFRP2/CHRDL2/GFRA1	10
GO:0001658	BP	GO:0001658	branching involved in ureteric bud morphogenesis	3/94	60/18614	0.003465855	0.058561003	0.049540973	PAX8/VEGFA/FGF2	3
GO:0044093	BP	GO:0044093	positive regulation of molecular function	16/94	1512/18614	0.003559746	0.059735469	0.050534538	HBEGF/HAND2/VEGFA/FGF2/PRKCI/VEGFC/EBF2/EDN3/CHTF18/NUS1/ADAP2/CHI3L1/ANXA3/SFRP2/S100A9/S100A12	16
GO:0042221	BP	GO:0042221	response to chemical	33/94	4193/18614	0.003644226	0.060046277	0.050797473	MT1H/HBEGF/COL6A1/PAX8/CSN1S1/NFIL3/HAND2/VEGFA/EGR2/ANOS1/HILPDA/FGF2/PRKCI/GJB2/VEGFC/CLEC3B/COL1A1/APOD/CCNT1/PIK3C2A/EDN3/AIF1/ACHE/EPHA10/CHI3L1/ANXA3/SFRP2/WNT9A/BST1/S100A9/S100A12/CAMP/S100P	33
GO:0031401	BP	GO:0031401	positive regulation of protein modification process	12/94	976/18614	0.003657149	0.060046277	0.050797473	HBEGF/VEGFA/FGF2/VEGFC/EDN3/AIF1/CHI3L1/SFRP2/PPP2R5D/S100A12/CAMP/GFRA1	12
GO:0090190	BP	GO:0090190	positive regulation of branching involved in ureteric bud morphogenesis	2/94	18/18614	0.003662472	0.060046277	0.050797473	PAX8/VEGFA	2
GO:0001763	BP	GO:0001763	morphogenesis of a branching structure	5/94	203/18614	0.003678254	0.060046277	0.050797473	PAX8/SULF1/VEGFA/FGF2/SFRP2	5
GO:0031399	BP	GO:0031399	regulation of protein modification process	16/94	1518/18614	0.003700811	0.060046277	0.050797473	HBEGF/VEGFA/FGF2/VEGFC/CCNT1/EDN3/AIF1/INSM1/CHI3L1/SFRP2/BST1/PPP2R5D/INPP5J/S100A12/CAMP/GFRA1	16
GO:0016310	BP	GO:0016310	phosphorylation	18/94	1815/18614	0.00392494	0.062876745	0.05319197	HBEGF/VEGFA/FGF2/PRKCI/VEGFC/CCNT1/PIK3C2A/EDN3/AIF1/INSM1/EPHA10/CHI3L1/SFRP2/BST1/INPP5J/S100A12/CAMP/GFRA1	18
GO:0090288	BP	GO:0090288	negative regulation of cellular response to growth factor stimulus	4/94	127/18614	0.003926589	0.062876745	0.05319197	SULF1/FGF2/SFRP2/CHRDL2	4
GO:0009893	BP	GO:0009893	positive regulation of metabolic process	31/94	3877/18614	0.003995041	0.063557473	0.053767847	HBEGF/NANOS1/PAX8/NFIL3/HAND2/SULF1/VEGFA/EGR2/HILPDA/FGF2/VEGFC/CLEC3B/COL1A1/CCNT1/EBF2/PIK3C2A/EDN3/CHTF18/ELF2/AIF1/ACHE/CHI3L1/ANXA3/SFRP2/S100A9/PPP2R5D/KCTD13/S100A12/ORM1/CAMP/GFRA1	31
GO:1990266	BP	GO:1990266	neutrophil migration	4/94	128/18614	0.004037817	0.063823564	0.053992953	EDN3/BST1/S100A9/S100A12	4
GO:0040008	BP	GO:0040008	regulation of growth	9/94	621/18614	0.004136874	0.064085016	0.054214134	LRP12/MT1H/HBEGF/NANOS1/VEGFA/FGF2/SFRP2/S100A9/FRZB	9
GO:0048706	BP	GO:0048706	embryonic skeletal system development	4/94	129/18614	0.004151161	0.064085016	0.054214134	HAND2/SULF1/COL1A1/WNT9A	4
GO:0050918	BP	GO:0050918	positive chemotaxis	3/94	64/18614	0.004158987	0.064085016	0.054214134	VEGFA/FGF2/VEGFC	3
GO:0071300	BP	GO:0071300	cellular response to retinoic acid	3/94	64/18614	0.004158987	0.064085016	0.054214134	HAND2/COL1A1/WNT9A	3
GO:0010604	BP	GO:0010604	positive regulation of macromolecule metabolic process	29/94	3562/18614	0.004326956	0.066256516	0.056051162	HBEGF/NANOS1/PAX8/NFIL3/HAND2/SULF1/VEGFA/EGR2/HILPDA/FGF2/VEGFC/CLEC3B/COL1A1/CCNT1/EBF2/EDN3/CHTF18/ELF2/AIF1/CHI3L1/ANXA3/SFRP2/S100A9/PPP2R5D/KCTD13/S100A12/ORM1/CAMP/GFRA1	29
GO:0071621	BP	GO:0071621	granulocyte chemotaxis	4/94	131/18614	0.004384268	0.066595805	0.056338191	EDN3/BST1/S100A9/S100A12	4
GO:0045859	BP	GO:0045859	regulation of protein kinase activity	9/94	627/18614	0.004403478	0.066595805	0.056338191	HBEGF/VEGFA/FGF2/VEGFC/CCNT1/EDN3/CHI3L1/SFRP2/S100A12	9
GO:0060675	BP	GO:0060675	ureteric bud morphogenesis	3/94	66/18614	0.004534848	0.068161829	0.057663004	PAX8/VEGFA/FGF2	3
GO:0072171	BP	GO:0072171	mesonephric tubule morphogenesis	3/94	67/18614	0.00473024	0.070253161	0.059432212	PAX8/VEGFA/FGF2	3
GO:0048729	BP	GO:0048729	tissue morphogenesis	9/94	634/18614	0.004731335	0.070253161	0.059432212	HBEGF/PAX8/HAND2/SULF1/VEGFA/FGF2/VEGFC/SFRP2/FRZB	9
GO:0060252	BP	GO:0060252	positive regulation of glial cell proliferation	2/94	21/18614	0.004977705	0.073026214	0.061778137	PRKCI/VEGFC	2
GO:0090189	BP	GO:0090189	regulation of branching involved in ureteric bud morphogenesis	2/94	21/18614	0.004977705	0.073026214	0.061778137	PAX8/VEGFA	2
GO:0051347	BP	GO:0051347	positive regulation of transferase activity	8/94	524/18614	0.005011513	0.073084561	0.061827497	HBEGF/VEGFA/FGF2/VEGFC/EDN3/CHTF18/CHI3L1/S100A12	8
GO:0014015	BP	GO:0014015	positive regulation of gliogenesis	3/94	69/18614	0.005136132	0.074458714	0.062989993	EGR2/PRKCI/VEGFC	3
GO:0009713	BP	GO:0009713	catechol-containing compound biosynthetic process	2/94	22/18614	0.005457561	0.077738514	0.065764612	HAND2/INSM1	2
GO:0042423	BP	GO:0042423	catecholamine biosynthetic process	2/94	22/18614	0.005457561	0.077738514	0.065764612	HAND2/INSM1	2
GO:0048485	BP	GO:0048485	sympathetic nervous system development	2/94	22/18614	0.005457561	0.077738514	0.065764612	HAND2/INSM1	2
GO:0072678	BP	GO:0072678	T cell migration	3/94	71/18614	0.005562403	0.078773921	0.066640537	APOD/AIF1/MYO1G	3
GO:0007411	BP	GO:0007411	axon guidance	5/94	225/18614	0.005671341	0.079398769	0.067169141	VEGFA/EGR2/ANOS1/EDN3/EPHA10	5
GO:0097485	BP	GO:0097485	neuron projection guidance	5/94	225/18614	0.005671341	0.079398769	0.067169141	VEGFA/EGR2/ANOS1/EDN3/EPHA10	5
GO:0019835	BP	GO:0019835	cytolysis	2/94	23/18614	0.005957779	0.082712633	0.069972578	LYZL6/CAMP	2
GO:0007405	BP	GO:0007405	neuroblast proliferation	3/94	73/18614	0.006009326	0.082712633	0.069972578	VEGFA/FGF2/VEGFC	3
GO:0061035	BP	GO:0061035	regulation of cartilage development	3/94	73/18614	0.006009326	0.082712633	0.069972578	WNT9A/FRZB/PTHLH	3
GO:0033674	BP	GO:0033674	positive regulation of kinase activity	7/94	430/18614	0.006106661	0.083582793	0.070708709	HBEGF/VEGFA/FGF2/VEGFC/EDN3/CHI3L1/S100A12	7
GO:0035924	BP	GO:0035924	cellular response to vascular endothelial growth factor stimulus	3/94	74/18614	0.006240612	0.084297836	0.071313615	VEGFA/VEGFC/NUS1	3
GO:0010720	BP	GO:0010720	positive regulation of cell development	7/94	432/18614	0.006258886	0.084297836	0.071313615	VEGFA/EGR2/FGF2/PRKCI/VEGFC/HLA-DRA/RASSF10	7
GO:0071496	BP	GO:0071496	cellular response to external stimulus	6/94	327/18614	0.006270892	0.084297836	0.071313615	FGF2/COL1A1/DNAJC15/AIF1/SFRP2/KRT20	6
GO:0051173	BP	GO:0051173	positive regulation of nitrogen compound metabolic process	26/94	3157/18614	0.006296532	0.084297836	0.071313615	HBEGF/NANOS1/PAX8/NFIL3/HAND2/VEGFA/EGR2/FGF2/VEGFC/CLEC3B/COL1A1/CCNT1/EBF2/EDN3/CHTF18/ELF2/AIF1/CHI3L1/ANXA3/SFRP2/S100A9/PPP2R5D/KCTD13/S100A12/CAMP/GFRA1	26
GO:0030177	BP	GO:0030177	positive regulation of Wnt signaling pathway	4/94	146/18614	0.006419272	0.084323243	0.071335109	SULF1/FGF2/COL1A1/SFRP2	4
GO:0072078	BP	GO:0072078	nephron tubule morphogenesis	3/94	75/18614	0.006477156	0.084323243	0.071335109	PAX8/VEGFA/FGF2	3
GO:0040037	BP	GO:0040037	negative regulation of fibroblast growth factor receptor signaling pathway	2/94	24/18614	0.006478147	0.084323243	0.071335109	SULF1/FGF2	2
GO:1903077	BP	GO:1903077	negative regulation of protein localization to plasma membrane	2/94	24/18614	0.006478147	0.084323243	0.071335109	LRRC15/MRAP	2
GO:2001026	BP	GO:2001026	regulation of endothelial cell chemotaxis	2/94	24/18614	0.006478147	0.084323243	0.071335109	VEGFA/FGF2	2
GO:0040007	BP	GO:0040007	growth	11/94	919/18614	0.006551427	0.084323243	0.071335109	LRP12/MT1H/HBEGF/NANOS1/VEGFA/FGF2/APOD/EDN3/SFRP2/S100A9/FRZB	11
GO:0002687	BP	GO:0002687	positive regulation of leukocyte migration	4/94	147/18614	0.006573771	0.084323243	0.071335109	VEGFA/VEGFC/EDN3/AIF1	4
GO:0045667	BP	GO:0045667	regulation of osteoblast differentiation	4/94	147/18614	0.006573771	0.084323243	0.071335109	HAND2/FGF2/VEGFC/SFRP2	4
GO:0072088	BP	GO:0072088	nephron epithelium morphogenesis	3/94	77/18614	0.006966136	0.087730656	0.074217685	PAX8/VEGFA/FGF2	3
GO:0048732	BP	GO:0048732	gland development	7/94	441/18614	0.006979297	0.087730656	0.074217685	PAX8/HAND2/SULF1/VEGFA/FGF2/INSM1/FRZB	7
GO:0032331	BP	GO:0032331	negative regulation of chondrocyte differentiation	2/94	25/18614	0.007018453	0.087730656	0.074217685	WNT9A/PTHLH	2
GO:0042659	BP	GO:0042659	regulation of cell fate specification	2/94	25/18614	0.007018453	0.087730656	0.074217685	FGF2/SFRP2	2
GO:0050927	BP	GO:0050927	positive regulation of positive chemotaxis	2/94	25/18614	0.007018453	0.087730656	0.074217685	VEGFA/VEGFC	2
GO:0043154	BP	GO:0043154	negative regulation of cysteine-type endopeptidase activity involved in apoptotic process	3/94	78/18614	0.00721863	0.08977484	0.075947007	VEGFA/IFI6/SFRP2	3
GO:0016331	BP	GO:0016331	morphogenesis of embryonic epithelium	4/94	152/18614	0.007383342	0.090900438	0.076899232	PAX8/SULF1/VEGFC/SFRP2	4
GO:0072006	BP	GO:0072006	nephron development	4/94	152/18614	0.007383342	0.090900438	0.076899232	PAX8/SULF1/VEGFA/FGF2	4
GO:0061333	BP	GO:0061333	renal tubule morphogenesis	3/94	79/18614	0.007476496	0.091016119	0.076997095	PAX8/VEGFA/FGF2	3
GO:0014829	BP	GO:0014829	vascular associated smooth muscle contraction	2/94	26/18614	0.007578485	0.091016119	0.076997095	PIK3C2A/EDN3	2
GO:0050926	BP	GO:0050926	regulation of positive chemotaxis	2/94	26/18614	0.007578485	0.091016119	0.076997095	VEGFA/VEGFC	2
GO:0060561	BP	GO:0060561	apoptotic process involved in morphogenesis	2/94	26/18614	0.007578485	0.091016119	0.076997095	PAX8/HAND2	2
GO:1904376	BP	GO:1904376	negative regulation of protein localization to cell periphery	2/94	26/18614	0.007578485	0.091016119	0.076997095	LRRC15/MRAP	2
GO:0035148	BP	GO:0035148	tube formation	4/94	154/18614	0.007724772	0.091605863	0.077496002	PAX8/VEGFA/FGF2/SFRP2	4
GO:0072028	BP	GO:0072028	nephron morphogenesis	3/94	80/18614	0.007739761	0.091605863	0.077496002	PAX8/VEGFA/FGF2	3
GO:0090049	BP	GO:0090049	regulation of cell migration involved in sprouting angiogenesis	3/94	80/18614	0.007739761	0.091605863	0.077496002	VEGFA/FGF2/PIK3C2A	3
GO:0097435	BP	GO:0097435	supramolecular fiber organization	10/94	812/18614	0.007828545	0.092211232	0.078008127	PRKCI/COL1A1/AIF1/CORO6/SFRP2/KCTD13/KRT20/INPP5J/LCP1/MYO1G	10
GO:0090287	BP	GO:0090287	regulation of cellular response to growth factor stimulus	6/94	345/18614	0.008068763	0.093946034	0.079475721	SULF1/VEGFA/FGF2/VEGFC/SFRP2/CHRDL2	6
GO:0097530	BP	GO:0097530	granulocyte migration	4/94	156/18614	0.00807645	0.093946034	0.079475721	EDN3/BST1/S100A9/S100A12	4
GO:0031954	BP	GO:0031954	positive regulation of protein autophosphorylation	2/94	27/18614	0.008158036	0.093946034	0.079475721	VEGFA/VEGFC	2
GO:0042133	BP	GO:0042133	neurotransmitter metabolic process	2/94	27/18614	0.008158036	0.093946034	0.079475721	CHAT/ACHE	2
GO:0030902	BP	GO:0030902	hindbrain development	4/94	157/18614	0.00825617	0.093946034	0.079475721	NANOS1/EGR2/FGF2/AIF1	4
GO:0048754	BP	GO:0048754	branching morphogenesis of an epithelial tube	4/94	157/18614	0.00825617	0.093946034	0.079475721	PAX8/VEGFA/FGF2/SFRP2	4
GO:0003151	BP	GO:0003151	outflow tract morphogenesis	3/94	82/18614	0.008282589	0.093946034	0.079475721	HAND2/VEGFA/SFRP2	3
GO:0061844	BP	GO:0061844	antimicrobial humoral immune response mediated by antimicrobial peptide	3/94	82/18614	0.008282589	0.093946034	0.079475721	S100A9/S100A12/CAMP	3
GO:0048863	BP	GO:0048863	stem cell differentiation	5/94	247/18614	0.00832856	0.094032131	0.079548557	HAND2/FGF2/EDN3/SFRP2/FRZB	5
GO:0006959	BP	GO:0006959	humoral immune response	5/94	250/18614	0.008747847	0.097965305	0.082875912	CFHR3/BST1/S100A9/S100A12/CAMP	5
GO:1903672	BP	GO:1903672	positive regulation of sprouting angiogenesis	2/94	28/18614	0.008756899	0.097965305	0.082875912	VEGFA/FGF2	2
GO:0046903	BP	GO:0046903	secretion	11/94	960/18614	0.00896168	0.099800524	0.084428457	PAX8/VEGFA/PRKCI/VEGFC/OLFM2/PIK3C2A/EDN3/ACHE/ANXA3/KRT20/MYO1G	11
GO:0006796	BP	GO:0006796	phosphate-containing compound metabolic process	23/94	2756/18614	0.009097613	0.100846644	0.085313445	HBEGF/VEGFA/FGF2/PRKCI/VEGFC/CCNT1/CHAT/PIK3C2A/EDN3/NUS1/AIF1/INSM1/EPHA10/CHI3L1/SFRP2/BST1/PPP2R5D/ALDH1L1/INPP5J/S100A12/PTHLH/CAMP/GFRA1	23
GO:0010660	BP	GO:0010660	regulation of muscle cell apoptotic process	3/94	85/18614	0.009137941	0.100846644	0.085313445	PAX8/HAND2/SFRP2	3
GO:0003156	BP	GO:0003156	regulation of animal organ formation	2/94	29/18614	0.009374867	0.10275217	0.086925467	SULF1/FGF2	2
GO:0008654	BP	GO:0008654	phospholipid biosynthetic process	5/94	255/18614	0.009478818	0.10275217	0.086925467	FGF2/CHAT/PIK3C2A/NUS1/INPP5J	5
GO:0048762	BP	GO:0048762	mesenchymal cell differentiation	5/94	255/18614	0.009478818	0.10275217	0.086925467	HAND2/COL1A1/EDN3/SFRP2/FRZB	5
GO:0050730	BP	GO:0050730	regulation of peptidyl-tyrosine phosphorylation	5/94	255/18614	0.009478818	0.10275217	0.086925467	HBEGF/VEGFA/SFRP2/BST1/GFRA1	5
GO:0043085	BP	GO:0043085	positive regulation of catalytic activity	12/94	1104/18614	0.009520303	0.10275217	0.086925467	HBEGF/VEGFA/FGF2/VEGFC/EDN3/CHTF18/NUS1/ADAP2/CHI3L1/SFRP2/S100A9/S100A12	12
GO:0030307	BP	GO:0030307	positive regulation of cell growth	4/94	164/18614	0.009588051	0.103029498	0.087160078	HBEGF/VEGFA/SFRP2/S100A9	4
GO:0051246	BP	GO:0051246	regulation of protein metabolic process	22/94	2610/18614	0.009700468	0.103707909	0.087733995	HBEGF/NANOS1/VEGFA/ANOS1/FGF2/VEGFC/CLEC3B/APOD/CCNT1/EDN3/IFI6/AIF1/INSM1/CHI3L1/SFRP2/BST1/S100A9/PPP2R5D/INPP5J/S100A12/CAMP/GFRA1	22
GO:0048678	BP	GO:0048678	response to axon injury	3/94	87/18614	0.009735845	0.103707909	0.087733995	FGF2/APOD/AIF1	3
GO:0031325	BP	GO:0031325	positive regulation of cellular metabolic process	25/94	3101/18614	0.00982137	0.104166048	0.088121567	HBEGF/NANOS1/PAX8/NFIL3/HAND2/VEGFA/EGR2/FGF2/VEGFC/COL1A1/CCNT1/EBF2/PIK3C2A/EDN3/CHTF18/ELF2/AIF1/CHI3L1/ANXA3/SFRP2/PPP2R5D/KCTD13/S100A12/CAMP/GFRA1	25
GO:0045927	BP	GO:0045927	positive regulation of growth	5/94	258/18614	0.009937079	0.104261622	0.088202421	HBEGF/VEGFA/FGF2/SFRP2/S100A9	5
GO:0030856	BP	GO:0030856	regulation of epithelial cell differentiation	4/94	166/18614	0.009992759	0.104261622	0.088202421	PAX8/VEGFA/FGF2/FRZB	4
GO:0034505	BP	GO:0034505	tooth mineralization	2/94	30/18614	0.010011738	0.104261622	0.088202421	AMTN/COL1A1	2
GO:0034698	BP	GO:0034698	response to gonadotropin	2/94	30/18614	0.010011738	0.104261622	0.088202421	PAX8/GJB2	2
GO:0048864	BP	GO:0048864	stem cell development	3/94	88/18614	0.01004316	0.104261622	0.088202421	HAND2/FGF2/EDN3	3
GO:0006793	BP	GO:0006793	phosphorus metabolic process	23/94	2782/18614	0.01015555	0.104898963	0.088741593	HBEGF/VEGFA/FGF2/PRKCI/VEGFC/CCNT1/CHAT/PIK3C2A/EDN3/NUS1/AIF1/INSM1/EPHA10/CHI3L1/SFRP2/BST1/PPP2R5D/ALDH1L1/INPP5J/S100A12/PTHLH/CAMP/GFRA1	23
GO:0007267	BP	GO:0007267	cell-cell signaling	16/94	1690/18614	0.010190185	0.104898963	0.088741593	PAX8/SULF1/EGR2/HILPDA/FGF2/GJB2/COL1A1/CHAT/EDN3/ACHE/SFRP2/WNT9A/S100A9/KCTD13/FRZB/PTHLH	16
GO:0071229	BP	GO:0071229	cellular response to acid chemical	3/94	89/18614	0.010356078	0.106160636	0.089808933	COL6A1/VEGFA/COL1A1	3
GO:0031668	BP	GO:0031668	cellular response to extracellular stimulus	5/94	261/18614	0.010410381	0.106272642	0.089903687	COL1A1/DNAJC15/AIF1/SFRP2/KRT20	5
GO:0043549	BP	GO:0043549	regulation of kinase activity	9/94	720/18614	0.010517458	0.106312246	0.089937191	HBEGF/VEGFA/FGF2/VEGFC/CCNT1/EDN3/CHI3L1/SFRP2/S100A12	9
GO:0030030	BP	GO:0030030	cell projection organization	15/94	1548/18614	0.010535921	0.106312246	0.089937191	LRP12/VEGFA/EGR2/ANOS1/PRKCI/APOD/EDN3/FAT3/AIF1/EPHA10/SFRP2/CCDC61/S100A9/INPP5J/GFRA1	15
GO:0007568	BP	GO:0007568	aging	4/94	169/18614	0.010620384	0.106312246	0.089937191	FGF2/GJB2/APOD/GFRA1	4
GO:0035767	BP	GO:0035767	endothelial cell chemotaxis	2/94	31/18614	0.010667308	0.106312246	0.089937191	VEGFA/FGF2	2
GO:1900745	BP	GO:1900745	positive regulation of p38MAPK cascade	2/94	31/18614	0.010667308	0.106312246	0.089937191	HAND2/VEGFA	2
GO:0010657	BP	GO:0010657	muscle cell apoptotic process	3/94	90/18614	0.010674617	0.106312246	0.089937191	PAX8/HAND2/SFRP2	3
GO:2000117	BP	GO:2000117	negative regulation of cysteine-type endopeptidase activity	3/94	91/18614	0.010998796	0.1084074	0.091709633	VEGFA/IFI6/SFRP2	3
GO:0071900	BP	GO:0071900	regulation of protein serine/threonine kinase activity	6/94	369/18614	0.01100911	0.1084074	0.091709633	VEGFA/FGF2/CCNT1/EDN3/SFRP2/S100A12	6
GO:0051338	BP	GO:0051338	regulation of transferase activity	10/94	855/18614	0.011017732	0.1084074	0.091709633	HBEGF/VEGFA/FGF2/VEGFC/CCNT1/EDN3/CHTF18/CHI3L1/SFRP2/S100A12	10
GO:0009790	BP	GO:0009790	embryo development	12/94	1127/18614	0.01109916	0.108771769	0.092017879	COL6A1/PAX8/HAND2/SULF1/VEGFA/FGF2/VEGFC/COL1A1/POLE/SFRP2/WNT9A/FRZB	12
GO:0018108	BP	GO:0018108	peptidyl-tyrosine phosphorylation	6/94	370/18614	0.01114611	0.108796693	0.092038964	HBEGF/VEGFA/EPHA10/SFRP2/BST1/GFRA1	6
GO:0018212	BP	GO:0018212	peptidyl-tyrosine modification	6/94	372/18614	0.011423737	0.111064106	0.093957132	HBEGF/VEGFA/EPHA10/SFRP2/BST1/GFRA1	6
GO:0031214	BP	GO:0031214	biomineral tissue development	4/94	173/18614	0.011496166	0.111326513	0.094179121	AMTN/CLEC3B/COL1A1/PTHLH	4
GO:0051781	BP	GO:0051781	positive regulation of cell division	3/94	93/18614	0.011664138	0.112508418	0.095178979	VEGFA/FGF2/VEGFC	3
GO:0090183	BP	GO:0090183	regulation of kidney development	2/94	33/18614	0.012033744	0.115166691	0.097427804	PAX8/VEGFA	2
GO:1905476	BP	GO:1905476	negative regulation of protein localization to membrane	2/94	33/18614	0.012033744	0.115166691	0.097427804	LRRC15/MRAP	2
GO:0051091	BP	GO:0051091	positive regulation of DNA-binding transcription factor activity	5/94	271/18614	0.012099575	0.115346141	0.097579614	VEGFA/PRKCI/ANXA3/S100A9/S100A12	5
GO:0048660	BP	GO:0048660	regulation of smooth muscle cell proliferation	4/94	176/18614	0.01218267	0.115688141	0.097868936	HBEGF/FGF2/APOD/AIF1	4
GO:0048598	BP	GO:0048598	embryonic morphogenesis	8/94	613/18614	0.012326998	0.116396071	0.098467826	COL6A1/PAX8/HAND2/SULF1/FGF2/VEGFC/SFRP2/FRZB	8
GO:0014033	BP	GO:0014033	neural crest cell differentiation	3/94	95/18614	0.012352236	0.116396071	0.098467826	HAND2/EDN3/FRZB	3
GO:0016049	BP	GO:0016049	cell growth	7/94	495/18614	0.012664284	0.116504932	0.098559919	HBEGF/NANOS1/VEGFA/EDN3/SFRP2/S100A9/FRZB	7
GO:0002042	BP	GO:0002042	cell migration involved in sprouting angiogenesis	3/94	96/18614	0.012704856	0.116504932	0.098559919	VEGFA/FGF2/PIK3C2A	3
GO:0072080	BP	GO:0072080	nephron tubule development	3/94	96/18614	0.012704856	0.116504932	0.098559919	PAX8/VEGFA/FGF2	3
GO:0009605	BP	GO:0009605	response to external stimulus	23/94	2837/18614	0.012728186	0.116504932	0.098559919	HBEGF/VEGFA/EGR2/ANOS1/FGF2/GJB2/VEGFC/COL1A1/LYZL6/DNAJC15/EDN3/IFI6/AIF1/EPHA10/CHI3L1/ANXA3/SFRP2/BST1/S100A9/PADI4/KRT20/S100A12/CAMP	23
GO:0050767	BP	GO:0050767	regulation of neurogenesis	6/94	381/18614	0.012733955	0.116504932	0.098559919	VEGFA/EGR2/FGF2/PRKCI/VEGFC/RASSF10	6
GO:0006026	BP	GO:0006026	aminoglycan catabolic process	2/94	34/18614	0.012744213	0.116504932	0.098559919	FGF2/CHI3L1	2
GO:0042462	BP	GO:0042462	eye photoreceptor cell development	2/94	34/18614	0.012744213	0.116504932	0.098559919	VEGFA/PRKCI	2
GO:0060563	BP	GO:0060563	neuroepithelial cell differentiation	2/94	34/18614	0.012744213	0.116504932	0.098559919	FGF2/INSM1	2
GO:0001657	BP	GO:0001657	ureteric bud development	3/94	97/18614	0.013063209	0.11853653	0.100278594	PAX8/VEGFA/FGF2	3
GO:0060993	BP	GO:0060993	kidney morphogenesis	3/94	97/18614	0.013063209	0.11853653	0.100278594	PAX8/VEGFA/FGF2	3
GO:0048659	BP	GO:0048659	smooth muscle cell proliferation	4/94	180/18614	0.013138202	0.118777102	0.100482112	HBEGF/FGF2/APOD/AIF1	4
GO:0001654	BP	GO:0001654	eye development	6/94	385/18614	0.013348957	0.119625114	0.101199505	VEGFA/FGF2/PRKCI/FAT3/ACHE/WNT9A	6
GO:0072163	BP	GO:0072163	mesonephric epithelium development	3/94	98/18614	0.013427309	0.119625114	0.101199505	PAX8/VEGFA/FGF2	3
GO:0072164	BP	GO:0072164	mesonephric tubule development	3/94	98/18614	0.013427309	0.119625114	0.101199505	PAX8/VEGFA/FGF2	3
GO:0120162	BP	GO:0120162	positive regulation of cold-induced thermogenesis	3/94	98/18614	0.013427309	0.119625114	0.101199505	VEGFA/EBF2/ACHE	3
GO:0048661	BP	GO:0048661	positive regulation of smooth muscle cell proliferation	3/94	99/18614	0.013797167	0.122474848	0.103610301	HBEGF/FGF2/AIF1	3
GO:0150063	BP	GO:0150063	visual system development	6/94	389/18614	0.013984548	0.123690049	0.104638327	VEGFA/FGF2/PRKCI/FAT3/ACHE/WNT9A	6
GO:0061326	BP	GO:0061326	renal tubule development	3/94	100/18614	0.014172795	0.124859293	0.105627475	PAX8/VEGFA/FGF2	3
GO:0001569	BP	GO:0001569	branching involved in blood vessel morphogenesis	2/94	36/18614	0.014218671	0.124859293	0.105627475	VEGFA/SFRP2	2
GO:0001936	BP	GO:0001936	regulation of endothelial cell proliferation	4/94	185/18614	0.014398283	0.125984976	0.106579771	SULF1/VEGFA/FGF2/VEGFC	4
GO:0051302	BP	GO:0051302	regulation of cell division	4/94	187/18614	0.014923035	0.129248462	0.109340589	VEGFA/FGF2/VEGFC/SFRP2	4
GO:0001823	BP	GO:0001823	mesonephros development	3/94	102/18614	0.014941409	0.129248462	0.109340589	PAX8/VEGFA/FGF2	3
GO:0048880	BP	GO:0048880	sensory system development	6/94	395/18614	0.014977265	0.129248462	0.109340589	VEGFA/FGF2/PRKCI/FAT3/ACHE/WNT9A	6
GO:0010092	BP	GO:0010092	specification of animal organ identity	2/94	37/18614	0.014982271	0.129248462	0.109340589	PAX8/FGF2	2
GO:0002040	BP	GO:0002040	sprouting angiogenesis	4/94	188/18614	0.015189894	0.130579792	0.110466857	VEGFA/FGF2/VEGFC/PIK3C2A	4
GO:0051247	BP	GO:0051247	positive regulation of protein metabolic process	14/94	1468/18614	0.015278487	0.130882144	0.110722638	HBEGF/VEGFA/FGF2/VEGFC/CLEC3B/EDN3/AIF1/CHI3L1/SFRP2/S100A9/PPP2R5D/S100A12/CAMP/GFRA1	14
GO:1903076	BP	GO:1903076	regulation of protein localization to plasma membrane	3/94	103/18614	0.015334414	0.130903535	0.110740735	LRRC15/PRKCI/MRAP	3
GO:0040036	BP	GO:0040036	regulation of fibroblast growth factor receptor signaling pathway	2/94	38/18614	0.015763195	0.134096627	0.113442001	SULF1/FGF2	2
GO:0042401	BP	GO:0042401	biogenic amine biosynthetic process	2/94	39/18614	0.016561254	0.139502135	0.118014911	HAND2/INSM1	2
GO:0060251	BP	GO:0060251	regulation of glial cell proliferation	2/94	39/18614	0.016561254	0.139502135	0.118014911	PRKCI/VEGFC	2
GO:0048839	BP	GO:0048839	inner ear development	4/94	193/18614	0.016569437	0.139502135	0.118014911	PAX8/FGF2/GJB2/FRZB	4
GO:0071902	BP	GO:0071902	positive regulation of protein serine/threonine kinase activity	4/94	195/18614	0.017142555	0.143833085	0.121678773	VEGFA/FGF2/EDN3/S100A12	4
GO:0009309	BP	GO:0009309	amine biosynthetic process	2/94	40/18614	0.017376257	0.14439876	0.122157319	HAND2/INSM1	2
GO:0032570	BP	GO:0032570	response to progesterone	2/94	40/18614	0.017376257	0.14439876	0.122157319	CSN1S1/GJB2	2
GO:0014013	BP	GO:0014013	regulation of gliogenesis	3/94	108/18614	0.017386789	0.14439876	0.122157319	EGR2/PRKCI/VEGFC	3
GO:0060840	BP	GO:0060840	artery development	3/94	109/18614	0.017814787	0.147196332	0.124523986	HAND2/VEGFA/EGR2	3
GO:0008285	BP	GO:0008285	negative regulation of cell population proliferation	9/94	787/18614	0.017881698	0.147196332	0.124523986	SULF1/FGF2/APOD/AIF1/INSM1/SFRP2/WNT9A/FRZB/PTHLH	9
GO:0018193	BP	GO:0018193	peptidyl-amino acid modification	12/94	1204/18614	0.01790388	0.147196332	0.124523986	HBEGF/VEGFA/EGR2/GALNT16/PRKCI/EPHA10/CHI3L1/SFRP2/BST1/S100A9/INPP5J/GFRA1	12
GO:1902742	BP	GO:1902742	apoptotic process involved in development	2/94	41/18614	0.018208018	0.14865974	0.125761988	PAX8/HAND2	2
GO:0090263	BP	GO:0090263	positive regulation of canonical Wnt signaling pathway	3/94	110/18614	0.018248641	0.14865974	0.125761988	FGF2/COL1A1/SFRP2	3
GO:0048608	BP	GO:0048608	reproductive structure development	5/94	301/18614	0.018263911	0.14865974	0.125761988	SULF1/VEGFA/MSH4/SFRP2/GFRA1	5
GO:0018958	BP	GO:0018958	phenol-containing compound metabolic process	3/94	111/18614	0.018688356	0.151610833	0.128258531	PAX8/HAND2/INSM1	3
GO:0001935	BP	GO:0001935	endothelial cell proliferation	4/94	201/18614	0.018935921	0.152078356	0.128654042	SULF1/VEGFA/FGF2/VEGFC	4
GO:0120036	BP	GO:0120036	plasma membrane bounded cell projection organization	14/94	1509/18614	0.018984312	0.152078356	0.128654042	LRP12/VEGFA/EGR2/ANOS1/PRKCI/APOD/EDN3/FAT3/AIF1/EPHA10/SFRP2/S100A9/INPP5J/GFRA1	14
GO:0010453	BP	GO:0010453	regulation of cell fate commitment	2/94	42/18614	0.019056349	0.152078356	0.128654042	FGF2/SFRP2	2
GO:0042119	BP	GO:0042119	neutrophil activation	2/94	42/18614	0.019056349	0.152078356	0.128654042	ANXA3/CAMP	2
GO:0071542	BP	GO:0071542	dopaminergic neuron differentiation	2/94	42/18614	0.019056349	0.152078356	0.128654042	VEGFA/SFRP2	2
GO:0061458	BP	GO:0061458	reproductive system development	5/94	305/18614	0.019217367	0.152595366	0.129091418	SULF1/VEGFA/MSH4/SFRP2/GFRA1	5
GO:0071674	BP	GO:0071674	mononuclear cell migration	4/94	202/18614	0.019245701	0.152595366	0.129091418	APOD/AIF1/S100A12/MYO1G	4
GO:0006939	BP	GO:0006939	smooth muscle contraction	3/94	113/18614	0.019585387	0.154256331	0.130496548	SULF1/PIK3C2A/EDN3	3
GO:0044344	BP	GO:0044344	cellular response to fibroblast growth factor stimulus	3/94	113/18614	0.019585387	0.154256331	0.130496548	SULF1/FGF2/COL1A1	3
GO:0001558	BP	GO:0001558	regulation of cell growth	6/94	420/18614	0.019644071	0.154256331	0.130496548	HBEGF/NANOS1/VEGFA/SFRP2/S100A9/FRZB	6
GO:0071417	BP	GO:0071417	cellular response to organonitrogen compound	8/94	669/18614	0.019833588	0.15494163	0.131076292	COL6A1/PRKCI/GJB2/COL1A1/PIK3C2A/AIF1/ACHE/CAMP	8
GO:0043281	BP	GO:0043281	regulation of cysteine-type endopeptidase activity involved in apoptotic process	4/94	204/18614	0.019874669	0.15494163	0.131076292	VEGFA/IFI6/SFRP2/S100A9	4
GO:0031952	BP	GO:0031952	regulation of protein autophosphorylation	2/94	43/18614	0.019921067	0.15494163	0.131076292	VEGFA/VEGFC	2
GO:0007173	BP	GO:0007173	epidermal growth factor receptor signaling pathway	3/94	114/18614	0.020042712	0.155394443	0.131459359	HBEGF/PIK3C2A/IFI6	3
GO:0001822	BP	GO:0001822	kidney development	5/94	310/18614	0.020454652	0.157985809	0.133651582	PAX8/SULF1/VEGFA/FGF2/GFRA1	5
GO:0001938	BP	GO:0001938	positive regulation of endothelial cell proliferation	3/94	115/18614	0.020505913	0.157985809	0.133651582	VEGFA/FGF2/VEGFC	3
GO:0072009	BP	GO:0072009	nephron epithelium development	3/94	116/18614	0.020974994	0.161093213	0.136280359	PAX8/VEGFA/FGF2	3
GO:0060070	BP	GO:0060070	canonical Wnt signaling pathway	5/94	313/18614	0.021221563	0.162477591	0.137451505	FGF2/COL1A1/SFRP2/WNT9A/FRZB	5
GO:0007088	BP	GO:0007088	regulation of mitotic nuclear division	3/94	117/18614	0.021449956	0.162938843	0.137841711	ZW10/FBXO43/EDN3	3
GO:0030198	BP	GO:0030198	extracellular matrix organization	5/94	314/18614	0.021481325	0.162938843	0.137841711	SULF1/TGFBI/COL1A1/SFRP2/LCP1	5
GO:0042742	BP	GO:0042742	defense response to bacterium	5/94	314/18614	0.021481325	0.162938843	0.137841711	LYZL6/ANXA3/S100A9/S100A12/CAMP	5
GO:0070741	BP	GO:0070741	response to interleukin-6	2/94	45/18614	0.021698928	0.163314475	0.138159485	CHI3L1/CAMP	2
GO:1900744	BP	GO:1900744	regulation of p38MAPK cascade	2/94	45/18614	0.021698928	0.163314475	0.138159485	HAND2/VEGFA	2
GO:0043062	BP	GO:0043062	extracellular structure organization	5/94	315/18614	0.021743159	0.163314475	0.138159485	SULF1/TGFBI/COL1A1/SFRP2/LCP1	5
GO:0046474	BP	GO:0046474	glycerophospholipid biosynthetic process	4/94	210/18614	0.021837396	0.163314475	0.138159485	FGF2/CHAT/PIK3C2A/INPP5J	4
GO:0030510	BP	GO:0030510	regulation of BMP signaling pathway	3/94	118/18614	0.021930801	0.163314475	0.138159485	SULF1/SFRP2/CHRDL2	3
GO:0051897	BP	GO:0051897	positive regulation of protein kinase B signaling	3/94	118/18614	0.021930801	0.163314475	0.138159485	HBEGF/FGF2/CHI3L1	3
GO:0045229	BP	GO:0045229	external encapsulating structure organization	5/94	317/18614	0.022273067	0.165360647	0.139890489	SULF1/TGFBI/COL1A1/SFRP2/LCP1	5
GO:0032355	BP	GO:0032355	response to estradiol	3/94	120/18614	0.022910143	0.168820419	0.142817359	CSN1S1/GJB2/COL1A1	3
GO:0071774	BP	GO:0071774	response to fibroblast growth factor	3/94	120/18614	0.022910143	0.168820419	0.142817359	SULF1/FGF2/COL1A1	3
GO:0042063	BP	GO:0042063	gliogenesis	5/94	320/18614	0.023083608	0.168820419	0.142817359	EGR2/FGF2/PRKCI/VEGFC/S100A9	5
GO:0060485	BP	GO:0060485	mesenchyme development	5/94	320/18614	0.023083608	0.168820419	0.142817359	HAND2/COL1A1/EDN3/SFRP2/FRZB	5
GO:0072001	BP	GO:0072001	renal system development	5/94	320/18614	0.023083608	0.168820419	0.142817359	PAX8/SULF1/VEGFA/FGF2/GFRA1	5
GO:0072089	BP	GO:0072089	stem cell proliferation	3/94	121/18614	0.023408641	0.170688004	0.144397285	FGF2/VEGFC/SFRP2	3
GO:0001754	BP	GO:0001754	eye photoreceptor cell differentiation	2/94	47/18614	0.023540151	0.1711376	0.14477763	VEGFA/PRKCI	2
GO:0032940	BP	GO:0032940	secretion by cell	9/94	826/18614	0.023613375	0.17116204	0.144798306	PAX8/VEGFC/OLFM2/PIK3C2A/EDN3/ACHE/ANXA3/KRT20/MYO1G	9
GO:0072676	BP	GO:0072676	lymphocyte migration	3/94	122/18614	0.023913022	0.172822726	0.1462032	APOD/AIF1/MYO1G	3
GO:0006953	BP	GO:0006953	acute-phase response	2/94	48/18614	0.024484077	0.173491149	0.146768667	CD163/ORM1	2
GO:0036230	BP	GO:0036230	granulocyte activation	2/94	48/18614	0.024484077	0.173491149	0.146768667	ANXA3/CAMP	2
GO:0042461	BP	GO:0042461	photoreceptor cell development	2/94	48/18614	0.024484077	0.173491149	0.146768667	VEGFA/PRKCI	2
GO:0046189	BP	GO:0046189	phenol-containing compound biosynthetic process	2/94	48/18614	0.024484077	0.173491149	0.146768667	HAND2/INSM1	2
GO:1903587	BP	GO:1903587	regulation of blood vessel endothelial cell proliferation involved in sprouting angiogenesis	2/94	48/18614	0.024484077	0.173491149	0.146768667	VEGFA/FGF2	2
GO:2000404	BP	GO:2000404	regulation of T cell migration	2/94	48/18614	0.024484077	0.173491149	0.146768667	APOD/AIF1	2
GO:0007015	BP	GO:0007015	actin filament organization	6/94	442/18614	0.024501199	0.173491149	0.146768667	PRKCI/AIF1/CORO6/KCTD13/LCP1/MYO1G	6
GO:0060284	BP	GO:0060284	regulation of cell development	9/94	833/18614	0.024767595	0.17487207	0.147936888	VEGFA/EGR2/FGF2/PRKCI/VEGFC/HLA-DRA/RASSF10/FRZB/PTHLH	9
GO:0018209	BP	GO:0018209	peptidyl-serine modification	5/94	327/18614	0.025048795	0.176349277	0.149186563	VEGFA/GALNT16/PRKCI/SFRP2/INPP5J	5
GO:0001952	BP	GO:0001952	regulation of cell-matrix adhesion	3/94	125/18614	0.025461458	0.178740892	0.151209803	VEGFA/APOD/BST1	3
GO:0043583	BP	GO:0043583	ear development	4/94	221/18614	0.02573532	0.180147238	0.152399533	PAX8/FGF2/GJB2/FRZB	4
GO:0003231	BP	GO:0003231	cardiac ventricle development	3/94	126/18614	0.02598936	0.180891854	0.153029457	PAX8/HAND2/SFRP2	3
GO:0019730	BP	GO:0019730	antimicrobial humoral response	3/94	126/18614	0.02598936	0.180891854	0.153029457	S100A9/S100A12/CAMP	3
GO:0010810	BP	GO:0010810	regulation of cell-substrate adhesion	4/94	222/18614	0.026109129	0.18121067	0.153299166	VEGFA/COL1A1/APOD/BST1	4
GO:0009611	BP	GO:0009611	response to wounding	7/94	575/18614	0.026355172	0.182401617	0.154306674	HBEGF/VEGFA/FGF2/COL1A1/APOD/SFTA3/AIF1	7
GO:1901699	BP	GO:1901699	cellular response to nitrogen compound	8/94	707/18614	0.026508644	0.182532825	0.154417672	COL6A1/PRKCI/GJB2/COL1A1/PIK3C2A/AIF1/ACHE/CAMP	8
GO:0048593	BP	GO:0048593	camera-type eye morphogenesis	3/94	127/18614	0.026523137	0.182532825	0.154417672	VEGFA/FAT3/WNT9A	3
GO:0010975	BP	GO:0010975	regulation of neuron projection development	6/94	452/18614	0.026954201	0.18497981	0.156487753	VEGFA/PRKCI/FAT3/SFRP2/S100A9/INPP5J	6
GO:1904375	BP	GO:1904375	regulation of protein localization to cell periphery	3/94	128/18614	0.027062785	0.18507314	0.156566708	LRRC15/PRKCI/MRAP	3
GO:0060562	BP	GO:0060562	epithelial tube morphogenesis	5/94	334/18614	0.027118881	0.18507314	0.156566708	PAX8/HAND2/VEGFA/FGF2/SFRP2	5
GO:0019083	BP	GO:0019083	viral transcription	2/94	51/18614	0.027406992	0.186382888	0.157674718	CCNT1/MON1B	2
GO:0007166	BP	GO:0007166	cell surface receptor signaling pathway	22/94	2875/18614	0.027462948	0.186382888	0.157674718	HBEGF/HAND2/SULF1/VEGFA/FGF2/PRKCI/VEGFC/COL1A1/APOD/PIK3C2A/EDN3/IFI6/MOSMO/NUS1/EPHA10/SFRP2/WNT9A/BST1/CHRDL2/FRZB/MYO1G/GFRA1	22
GO:0032103	BP	GO:0032103	positive regulation of response to external stimulus	7/94	581/18614	0.027678061	0.187323895	0.158470784	VEGFA/FGF2/VEGFC/EDN3/AIF1/S100A9/S100A12	7
GO:0030111	BP	GO:0030111	regulation of Wnt signaling pathway	5/94	338/18614	0.028349511	0.190667854	0.161299679	SULF1/FGF2/COL1A1/SFRP2/FRZB	5
GO:0043010	BP	GO:0043010	camera-type eye development	5/94	338/18614	0.028349511	0.190667854	0.161299679	VEGFA/FGF2/FAT3/ACHE/WNT9A	5
GO:0008406	BP	GO:0008406	gonad development	4/94	228/18614	0.028420753	0.190667854	0.161299679	VEGFA/MSH4/SFRP2/GFRA1	4
GO:0030036	BP	GO:0030036	actin cytoskeleton organization	8/94	717/18614	0.028498997	0.190667854	0.161299679	ACTBL2/PRKCI/AIF1/CORO6/BST1/KCTD13/LCP1/MYO1G	8
GO:0048545	BP	GO:0048545	response to steroid hormone	5/94	339/18614	0.028662636	0.190667854	0.161299679	CSN1S1/GJB2/COL1A1/AIF1/ANXA3	5
GO:0006661	BP	GO:0006661	phosphatidylinositol biosynthetic process	3/94	131/18614	0.028716913	0.190667854	0.161299679	FGF2/PIK3C2A/INPP5J	3
GO:0038127	BP	GO:0038127	ERBB signaling pathway	3/94	131/18614	0.028716913	0.190667854	0.161299679	HBEGF/PIK3C2A/IFI6	3
GO:0016055	BP	GO:0016055	Wnt signaling pathway	6/94	461/18614	0.029297427	0.193473576	0.163673242	SULF1/FGF2/COL1A1/SFRP2/WNT9A/FRZB	6
GO:0051960	BP	GO:0051960	regulation of nervous system development	6/94	461/18614	0.029297427	0.193473576	0.163673242	VEGFA/EGR2/FGF2/PRKCI/VEGFC/RASSF10	6
GO:2000648	BP	GO:2000648	positive regulation of stem cell proliferation	2/94	53/18614	0.029429819	0.193607891	0.163786869	FGF2/VEGFC	2
GO:0051093	BP	GO:0051093	negative regulation of developmental process	10/94	1001/18614	0.029475814	0.193607891	0.163786869	PAX8/HAND2/SULF1/VEGFA/VEGFC/FAT3/SFRP2/WNT9A/FRZB/PTHLH	10
GO:0198738	BP	GO:0198738	cell-cell signaling by wnt	6/94	463/18614	0.029835852	0.195448766	0.165344198	SULF1/FGF2/COL1A1/SFRP2/WNT9A/FRZB	6
GO:0051090	BP	GO:0051090	regulation of DNA-binding transcription factor activity	6/94	465/18614	0.030380775	0.196924295	0.166592454	HAND2/VEGFA/PRKCI/ANXA3/S100A9/S100A12	6
GO:0045137	BP	GO:0045137	development of primary sexual characteristics	4/94	233/18614	0.030437659	0.196924295	0.166592454	VEGFA/MSH4/SFRP2/GFRA1	4
GO:0014009	BP	GO:0014009	glial cell proliferation	2/94	54/18614	0.030462983	0.196924295	0.166592454	PRKCI/VEGFC	2
GO:0030857	BP	GO:0030857	negative regulation of epithelial cell differentiation	2/94	54/18614	0.030462983	0.196924295	0.166592454	VEGFA/FRZB	2
GO:0032330	BP	GO:0032330	regulation of chondrocyte differentiation	2/94	54/18614	0.030462983	0.196924295	0.166592454	WNT9A/PTHLH	2
GO:2000116	BP	GO:2000116	regulation of cysteine-type endopeptidase activity	4/94	234/18614	0.030850968	0.198502132	0.16792726	VEGFA/IFI6/SFRP2/S100A9	4
GO:0036211	BP	GO:0036211	protein modification process	26/94	3593/18614	0.030869107	0.198502132	0.16792726	HBEGF/VEGFA/EGR2/GALNT16/FGF2/PRKCI/VEGFC/FBXO43/CCNT1/EDN3/NUS1/AIF1/INSM1/EPHA10/CHI3L1/SFRP2/BST1/S100A9/PPP2R5D/KCTD13/PADI4/ABO/INPP5J/S100A12/CAMP/GFRA1	26
GO:0042476	BP	GO:0042476	odontogenesis	3/94	135/18614	0.031004334	0.198849784	0.168221364	AMTN/HAND2/COL1A1	3
GO:0002043	BP	GO:0002043	blood vessel endothelial cell proliferation involved in sprouting angiogenesis	2/94	55/18614	0.031510423	0.199993292	0.16918874	VEGFA/FGF2	2
GO:0006584	BP	GO:0006584	catecholamine metabolic process	2/94	55/18614	0.031510423	0.199993292	0.16918874	HAND2/INSM1	2
GO:0009712	BP	GO:0009712	catechol-containing compound metabolic process	2/94	55/18614	0.031510423	0.199993292	0.16918874	HAND2/INSM1	2
GO:0043647	BP	GO:0043647	inositol phosphate metabolic process	2/94	55/18614	0.031510423	0.199993292	0.16918874	FGF2/INPP5J	2
GO:0001101	BP	GO:0001101	response to acid chemical	3/94	136/18614	0.031590777	0.199993292	0.16918874	COL6A1/VEGFA/COL1A1	3
GO:0005576	CC	GO:0005576	extracellular region	50/100	4498/19518	3.53e-09	9.67e-07	8.88e-07	AMY2B/HBEGF/ACTBL2/COL6A1/CSN1S1/AMTN/SULF1/VEGFA/ANOS1/PAMR1/HILPDA/FGF2/LRRC15/PRKCI/TGFBI/VEGFC/CLEC3B/COL1A1/LYZL6/APOD/OLFM2/PIK3C2A/EDN3/CFHR3/CD163/SFTA3/LCN9/HLA-DRA/ACHE/EPHA10/CHI3L1/ANXA3/SFRP2/WNT9A/BST1/CHRDL2/S100A9/ACP7/IZUMO4/ALDH1L1/ABO/FRZB/LCP1/S100A12/PTHLH/ORM1/CAMP/MYO1G/S100P/GFRA1	50
GO:0005615	CC	GO:0005615	extracellular space	41/100	3547/19518	8.35e-08	1.14e-05	1.05e-05	AMY2B/HBEGF/ACTBL2/COL6A1/CSN1S1/SULF1/VEGFA/ANOS1/HILPDA/FGF2/LRRC15/PRKCI/TGFBI/VEGFC/CLEC3B/COL1A1/APOD/OLFM2/PIK3C2A/EDN3/CFHR3/SFTA3/LCN9/HLA-DRA/ACHE/CHI3L1/ANXA3/SFRP2/WNT9A/BST1/CHRDL2/S100A9/ALDH1L1/FRZB/LCP1/PTHLH/ORM1/CAMP/MYO1G/S100P/GFRA1	41
GO:0031012	CC	GO:0031012	extracellular matrix	14/100	555/19518	8.98e-07	6.28e-05	5.77e-05	COL6A1/AMTN/SULF1/VEGFA/ANOS1/LRRC15/TGFBI/CLEC3B/COL1A1/ACHE/CHI3L1/SFRP2/S100A9/ORM1	14
GO:0030312	CC	GO:0030312	external encapsulating structure	14/100	556/19518	9.17e-07	6.28e-05	5.77e-05	COL6A1/AMTN/SULF1/VEGFA/ANOS1/LRRC15/TGFBI/CLEC3B/COL1A1/ACHE/CHI3L1/SFRP2/S100A9/ORM1	14
GO:0062023	CC	GO:0062023	collagen-containing extracellular matrix	11/100	415/19518	9.13e-06	0.000435043	0.000399444	COL6A1/AMTN/SULF1/LRRC15/TGFBI/CLEC3B/COL1A1/ACHE/SFRP2/S100A9/ORM1	11
GO:0030141	CC	GO:0030141	secretory granule	16/100	878/19518	9.53e-06	0.000435043	0.000399444	VEGFA/HILPDA/VEGFC/CLEC3B/COL1A1/LYZL6/SFTA3/SIGLEC5/CHI3L1/ANXA3/BST1/S100A9/S100A12/ORM1/CAMP/S100P	16
GO:0034774	CC	GO:0034774	secretory granule lumen	9/100	322/19518	4.13e-05	0.001416894	0.001300951	VEGFA/VEGFC/CLEC3B/CHI3L1/S100A9/S100A12/ORM1/CAMP/S100P	9
GO:0060205	CC	GO:0060205	cytoplasmic vesicle lumen	9/100	325/19518	4.44e-05	0.001416894	0.001300951	VEGFA/VEGFC/CLEC3B/CHI3L1/S100A9/S100A12/ORM1/CAMP/S100P	9
GO:0031983	CC	GO:0031983	vesicle lumen	9/100	327/19518	4.65e-05	0.001416894	0.001300951	VEGFA/VEGFC/CLEC3B/CHI3L1/S100A9/S100A12/ORM1/CAMP/S100P	9
GO:0099503	CC	GO:0099503	secretory vesicle	16/100	1045/19518	7.86e-05	0.00215288	0.001976713	VEGFA/HILPDA/VEGFC/CLEC3B/COL1A1/LYZL6/SFTA3/SIGLEC5/CHI3L1/ANXA3/BST1/S100A9/S100A12/ORM1/CAMP/S100P	16
GO:0001891	CC	GO:0001891	phagocytic cup	3/100	28/19518	0.000389509	0.009702321	0.008908393	AIF1/LCP1/MYO1G	3
GO:0097386	CC	GO:0097386	glial cell projection	3/100	38/19518	0.000966478	0.022067908	0.020262121	GJB2/AIF1/LCP1	3
GO:0031982	CC	GO:0031982	vesicle	35/100	4155/19518	0.001074953	0.022656711	0.020802743	AMY2B/HBEGF/ACTBL2/COL6A1/VEGFA/HILPDA/LRRC15/PRKCI/TGFBI/VEGFC/CLEC3B/COL1A1/LYZL6/APOD/PIK3C2A/CFHR3/CD163/SFTA3/HLA-DRA/MON1B/SIGLEC5/CHI3L1/ANXA3/BST1/S100A9/TMEM150B/ALDH1L1/ABO/LCP1/S100A12/ORM1/CAMP/MYO1G/S100P/GFRA1	35
GO:0042581	CC	GO:0042581	specific granule	5/100	160/19518	0.001399477	0.024713338	0.022691078	CHI3L1/ANXA3/BST1/ORM1/CAMP	5
GO:0031410	CC	GO:0031410	cytoplasmic vesicle	24/100	2483/19518	0.001411385	0.024713338	0.022691078	HBEGF/VEGFA/HILPDA/PRKCI/VEGFC/CLEC3B/COL1A1/LYZL6/PIK3C2A/CD163/SFTA3/HLA-DRA/MON1B/SIGLEC5/CHI3L1/ANXA3/BST1/S100A9/TMEM150B/S100A12/ORM1/CAMP/S100P/GFRA1	24
GO:0097708	CC	GO:0097708	intracellular vesicle	24/100	2487/19518	0.001443115	0.024713338	0.022691078	HBEGF/VEGFA/HILPDA/PRKCI/VEGFC/CLEC3B/COL1A1/LYZL6/PIK3C2A/CD163/SFTA3/HLA-DRA/MON1B/SIGLEC5/CHI3L1/ANXA3/BST1/S100A9/TMEM150B/S100A12/ORM1/CAMP/S100P/GFRA1	24
GO:0070062	CC	GO:0070062	extracellular exosome	22/100	2211/19518	0.001609495	0.025941279	0.023818539	AMY2B/ACTBL2/COL6A1/LRRC15/PRKCI/TGFBI/CLEC3B/APOD/PIK3C2A/CFHR3/HLA-DRA/CHI3L1/ANXA3/BST1/S100A9/ALDH1L1/LCP1/ORM1/CAMP/MYO1G/S100P/GFRA1	22
GO:1903561	CC	GO:1903561	extracellular vesicle	22/100	2308/19518	0.002772846	0.036712883	0.033708717	AMY2B/ACTBL2/COL6A1/LRRC15/PRKCI/TGFBI/CLEC3B/APOD/PIK3C2A/CFHR3/HLA-DRA/CHI3L1/ANXA3/BST1/S100A9/ALDH1L1/LCP1/ORM1/CAMP/MYO1G/S100P/GFRA1	22
GO:0043230	CC	GO:0043230	extracellular organelle	22/100	2309/19518	0.002787836	0.036712883	0.033708717	AMY2B/ACTBL2/COL6A1/LRRC15/PRKCI/TGFBI/CLEC3B/APOD/PIK3C2A/CFHR3/HLA-DRA/CHI3L1/ANXA3/BST1/S100A9/ALDH1L1/LCP1/ORM1/CAMP/MYO1G/S100P/GFRA1	22
GO:0065010	CC	GO:0065010	extracellular membrane-bounded organelle	22/100	2309/19518	0.002787836	0.036712883	0.033708717	AMY2B/ACTBL2/COL6A1/LRRC15/PRKCI/TGFBI/CLEC3B/APOD/PIK3C2A/CFHR3/HLA-DRA/CHI3L1/ANXA3/BST1/S100A9/ALDH1L1/LCP1/ORM1/CAMP/MYO1G/S100P/GFRA1	22
GO:0012505	CC	GO:0012505	endomembrane system	37/100	4721/19518	0.002813761	0.036712883	0.033708717	LRP12/COL6A1/AMTN/SULF1/VEGFA/GALNT16/HILPDA/PRKCI/TGFBI/VEGFC/CLEC3B/COL1A1/ZW10/LYZL6/APOD/PIK3C2A/MOSMO/NUS1/SFTA3/HLA-DRA/MON1B/SIGLEC5/JAKMIP3/ACHE/CHI3L1/ANXA3/BST1/S100A9/TMEM150B/MRAP/ABO/S100A12/PTHLH/ORM1/CAMP/S100P/GFRA1	37
GO:0035580	CC	GO:0035580	specific granule lumen	3/100	62/19518	0.003964943	0.049381566	0.045340739	CHI3L1/ORM1/CAMP	3
GO:0031093	CC	GO:0031093	platelet alpha granule lumen	3/100	67/19518	0.004930526	0.058737576	0.053931159	VEGFA/VEGFC/ORM1	3
GO:0005604	CC	GO:0005604	basement membrane	3/100	84/19518	0.009212783	0.105179269	0.09657259	AMTN/TGFBI/ACHE	3
GO:0031091	CC	GO:0031091	platelet alpha granule	3/100	91/19518	0.011448503	0.124260509	0.114092438	VEGFA/VEGFC/ORM1	3
GO:0045334	CC	GO:0045334	clathrin-coated endocytic vesicle	3/100	92/19518	0.011791143	0.124260509	0.114092438	HBEGF/SFTA3/HLA-DRA	3
GO:0031256	CC	GO:0031256	leading edge membrane	4/100	180/19518	0.013816891	0.140215852	0.128742177	AIF1/INPP5J/LCP1/MYO1G	4
GO:0032587	CC	GO:0032587	ruffle membrane	3/100	101/19518	0.015140568	0.148161272	0.136037434	AIF1/INPP5J/LCP1	3
GO:0030666	CC	GO:0030666	endocytic vesicle membrane	4/100	196/19518	0.018316252	0.173057001	0.158895978	HBEGF/CD163/HLA-DRA/ANXA3	4
GO:0009986	CC	GO:0009986	cell surface	10/100	936/19518	0.02162881	0.197543128	0.181378439	HBEGF/SULF1/VEGFA/ANOS1/HILPDA/LYZL6/CD163/HLA-DRA/ACHE/GFRA1	10
GO:0050840	MF	GO:0050840	extracellular matrix binding	4/98	55/18369	0.000210877	0.047581508	0.045301483	VEGFA/LRRC15/TGFBI/ACHE	4
GO:0005509	MF	GO:0005509	calcium ion binding	12/98	692/18369	0.000311279	0.047581508	0.045301483	S100A2/SULF1/PAMR1/GJB2/CLEC3B/FAT3/AIF1/ANXA3/S100A9/PADI4/LCP1/S100A12	12
GO:0005518	MF	GO:0005518	collagen binding	4/98	66/18369	0.000426103	0.047581508	0.045301483	COL6A1/LRRC15/TGFBI/ACHE	4
GO:0001968	MF	GO:0001968	fibronectin binding	3/98	31/18369	0.000593863	0.049735999	0.047352734	VEGFA/LRRC15/SFRP2	3
GO:0042056	MF	GO:0042056	chemoattractant activity	3/98	39/18369	0.001170696	0.05668767	0.053971293	VEGFA/FGF2/VEGFC	3
GO:0050786	MF	GO:0050786	RAGE receptor binding	2/98	10/18369	0.001232969	0.05668767	0.053971293	S100A9/S100A12	2
GO:0005178	MF	GO:0005178	integrin binding	5/98	151/18369	0.001291215	0.05668767	0.053971293	FGF2/TGFBI/SFRP2/LCP1/GFRA1	5
GO:0048407	MF	GO:0048407	platelet-derived growth factor binding	2/98	11/18369	0.001501728	0.05668767	0.053971293	COL6A1/COL1A1	2
GO:0005539	MF	GO:0005539	glycosaminoglycan binding	6/98	232/18369	0.001522952	0.05668767	0.053971293	HBEGF/SULF1/VEGFA/ANOS1/FGF2/CLEC3B	6
GO:0005201	MF	GO:0005201	extracellular matrix structural constituent	5/98	167/18369	0.00201141	0.062872858	0.059860097	COL6A1/ANOS1/TGFBI/COL1A1/CHI3L1	5
GO:0008201	MF	GO:0008201	heparin binding	5/98	168/18369	0.002064482	0.062872858	0.059860097	HBEGF/VEGFA/ANOS1/FGF2/CLEC3B	5
GO:0005172	MF	GO:0005172	vascular endothelial growth factor receptor binding	2/98	14/18369	0.002458897	0.068644204	0.06535489	VEGFA/VEGFC	2
GO:0030545	MF	GO:0030545	signaling receptor regulator activity	9/98	554/18369	0.002818307	0.072625601	0.069145505	HBEGF/VEGFA/FGF2/VEGFC/EDN3/SFRP2/WNT9A/MRAP/PTHLH	9
GO:0030246	MF	GO:0030246	carbohydrate binding	6/98	273/18369	0.003430905	0.082096662	0.07816273	GALNT16/CLEC3B/HLA-DRA/SIGLEC5/CHI3L1/LGALS12	6
GO:0005102	MF	GO:0005102	signaling receptor binding	16/98	1478/18369	0.004945073	0.106672455	0.101560892	HBEGF/VEGFA/HILPDA/FGF2/TGFBI/VEGFC/EDN3/HLA-DRA/SFRP2/WNT9A/S100A9/MRAP/LCP1/S100A12/PTHLH/GFRA1	16
GO:0048018	MF	GO:0048018	receptor ligand activity	8/98	497/18369	0.005094804	0.106672455	0.101560892	HBEGF/VEGFA/FGF2/VEGFC/EDN3/SFRP2/WNT9A/PTHLH	8
GO:0030546	MF	GO:0030546	signaling receptor activator activity	8/98	505/18369	0.005597266	0.110299071	0.105013727	HBEGF/VEGFA/FGF2/VEGFC/EDN3/SFRP2/WNT9A/PTHLH	8
GO:0043236	MF	GO:0043236	laminin binding	2/98	28/18369	0.009730267	0.178079606	0.169546333	LRRC15/ACHE	2
GO:0043325	MF	GO:0043325	phosphatidylinositol-3,4-bisphosphate binding	2/98	29/18369	0.01041499	0.178079606	0.169546333	ADAP2/MYO1G	2
GO:0008083	MF	GO:0008083	growth factor activity	4/98	160/18369	0.010631618	0.178079606	0.169546333	HBEGF/VEGFA/FGF2/VEGFC	4
