# Supplementary material for: Bioinformatic analysis of related immune cell infiltration and key genes in the progression of osteonecrosis of the femoral head
Source: Front Immunol. 2024 Jan 11;14:1340446. doi: 10.3389/fimmu.2023.1340446 (PMC10811953; doi:10.3389/fimmu.2023.1340446)
Supplement: Supplementary file 6 [file Table_5.csv]

	ID	Description	GR1	GR2	BR1	BR2	pvalue	p.adjust	qvalue	geneID	Count	enrichment_factor
hsa04970	hsa04970	Salivary secretion	3	43	93	8644	0.0109050369230518	0.236674796475006	0.230677189546789	280/683/820	3	6.48462115528882
hsa05150	hsa05150	Staphylococcus aureus infection	3	43	96	8644	0.0118841810254282	0.236674796475006	0.230677189546789	3122/54474/820	3	6.28197674418605
hsa04933	hsa04933	AGE-RAGE signaling pathway in diabetic complications	3	43	100	8644	0.0132664115641837	0.236674796475006	0.230677189546789	7422/7424/1277	3	6.0306976744186
hsa05219	hsa05219	Bladder cancer	2	43	41	8644	0.017531466405556	0.236674796475006	0.230677189546789	1839/7422	2	9.80601247872944
hsa00562	hsa00562	Inositol phosphate metabolism	2	43	73	8644	0.0508599367297907	0.379687492541194	0.370065782203892	5286/27124	2	5.50748646065626
hsa01521	hsa01521	EGFR tyrosine kinase inhibitor resistance	2	43	79	8644	0.0585308106774137	0.379687492541194	0.370065782203892	7422/2247	2	5.08919634972034
hsa04512	hsa04512	ECM-receptor interaction	2	43	89	8644	0.0721346111471722	0.379687492541194	0.370065782203892	1291/1277	2	4.51737653514502
hsa00603	hsa00603	Glycosphingolipid biosynthesis - globo and isoglobo series	1	43	16	8644	0.0767552361808399	0.379687492541194	0.370065782203892	28	1	12.5639534883721
hsa05323	hsa05323	Rheumatoid arthritis	2	43	93	8644	0.0778391874975134	0.379687492541194	0.370065782203892	7422/3122	2	4.32308077019255
hsa03015	hsa03015	mRNA surveillance pathway	2	43	97	8644	0.0836824911286719	0.379687492541194	0.370065782203892	81608/5528	2	4.14480939822584
hsa00564	hsa00564	Glycerophospholipid metabolism	2	43	99	8644	0.086653842577904	0.379687492541194	0.370065782203892	1103/43	2	4.06107587502936
hsa00670	hsa00670	One carbon pool by folate	1	43	20	8644	0.0950262285383882	0.379687492541194	0.370065782203892	10840	1	10.0511627906977
hsa00900	hsa00900	Terpenoid backbone biosynthesis	1	43	23	8644	0.108497228660706	0.379687492541194	0.370065782203892	116150	1	8.74014155712841
hsa00601	hsa00601	Glycosphingolipid biosynthesis - lacto and neolacto series	1	43	28	8644	0.130514877219077	0.379687492541194	0.370065782203892	28	1	7.17940199335548
hsa05310	hsa05310	Asthma	1	43	31	8644	0.143469569250023	0.379687492541194	0.370065782203892	3122	1	6.48462115528882
hsa04710	hsa04710	Circadian rhythm	1	43	34	8644	0.156235669161067	0.379687492541194	0.370065782203892	4783	1	5.9124487004104
hsa00500	hsa00500	Starch and sucrose metabolism	1	43	36	8644	0.164642954547914	0.379687492541194	0.370065782203892	280	1	5.58397932816538
hsa00512	hsa00512	Mucin type O-glycan biosynthesis	1	43	36	8644	0.164642954547914	0.379687492541194	0.370065782203892	57452	1	5.58397932816538
hsa03030	hsa03030	DNA replication	1	43	36	8644	0.164642954547914	0.379687492541194	0.370065782203892	5426	1	5.58397932816538
hsa00760	hsa00760	Nicotinate and nicotinamide metabolism	1	43	37	8644	0.168815858004516	0.379687492541194	0.370065782203892	683	1	5.43306096794469
hsa05216	hsa05216	Thyroid cancer	1	43	37	8644	0.168815858004516	0.379687492541194	0.370065782203892	7849	1	5.43306096794469
hsa05330	hsa05330	Allograft rejection	1	43	38	8644	0.172968398739477	0.379687492541194	0.370065782203892	3122	1	5.29008567931456
hsa05332	hsa05332	Graft-versus-host disease	1	43	42	8644	0.189376867919112	0.379687492541194	0.370065782203892	3122	1	4.78626799557032
hsa04940	hsa04940	Type I diabetes mellitus	1	43	43	8644	0.193429041213633	0.379687492541194	0.370065782203892	3122	1	4.6749594375338
hsa03410	hsa03410	Base excision repair	1	43	44	8644	0.197461427125482	0.379687492541194	0.370065782203892	5426	1	4.56871035940803
hsa00514	hsa00514	Other types of O-glycan biosynthesis	1	43	47	8644	0.20944080172485	0.379687492541194	0.370065782203892	57452	1	4.27709054923305
hsa04973	hsa04973	Carbohydrate digestion and absorption	1	43	47	8644	0.20944080172485	0.379687492541194	0.370065782203892	280	1	4.27709054923305
hsa04672	hsa04672	Intestinal immune network for IgA production	1	43	49	8644	0.21732983235957	0.379687492541194	0.370065782203892	3122	1	4.10251542477456
hsa05320	hsa05320	Autoimmune thyroid disease	1	43	53	8644	0.232877889524402	0.379687492541194	0.370065782203892	3122	1	3.7928916191312
hsa04340	hsa04340	Hedgehog signaling pathway	1	43	56	8644	0.2443405449311	0.379687492541194	0.370065782203892	730094	1	3.58970099667774
hsa04370	hsa04370	VEGF signaling pathway	1	43	59	8644	0.255635845634734	0.379687492541194	0.370065782203892	7422	1	3.40717382735514
hsa04978	hsa04978	Mineral absorption	1	43	60	8644	0.259364169296668	0.379687492541194	0.370065782203892	4496	1	3.35038759689922
hsa03250	hsa03250	Viral life cycle - HIV-1	1	43	63	8644	0.270440036250833	0.379687492541194	0.370065782203892	904	1	3.19084533038021
hsa03420	hsa03420	Nucleotide excision repair	1	43	63	8644	0.270440036250833	0.379687492541194	0.370065782203892	5426	1	3.19084533038021
hsa05217	hsa05217	Basal cell carcinoma	1	43	63	8644	0.270440036250833	0.379687492541194	0.370065782203892	7483	1	3.19084533038021
hsa04927	hsa04927	Cortisol synthesis and secretion	1	43	65	8644	0.277733893862159	0.379687492541194	0.370065782203892	56246	1	3.09266547406082
hsa05321	hsa05321	Inflammatory bowel disease	1	43	65	8644	0.277733893862159	0.379687492541194	0.370065782203892	3122	1	3.09266547406082
hsa05416	hsa05416	Viral myocarditis	1	43	67	8644	0.284956509579885	0.379687492541194	0.370065782203892	3122	1	3.0003471017008
hsa04924	hsa04924	Renin secretion	1	43	69	8644	0.292108562841129	0.379687492541194	0.370065782203892	1908	1	2.9133805190428
hsa05211	hsa05211	Renal cell carcinoma	1	43	69	8644	0.292108562841129	0.379687492541194	0.370065782203892	7422	1	2.9133805190428
hsa05120	hsa05120	Epithelial cell signaling in Helicobacter pylori infection	1	43	70	8644	0.295658339144082	0.379687492541194	0.370065782203892	1839	1	2.87176079734219
hsa05218	hsa05218	Melanoma	1	43	72	8644	0.302705808848797	0.379687492541194	0.370065782203892	2247	1	2.79198966408269
hsa04918	hsa04918	Thyroid hormone synthesis	1	43	75	8644	0.313148047752236	0.379687492541194	0.370065782203892	7849	1	2.68031007751938
hsa05212	hsa05212	Pancreatic cancer	1	43	76	8644	0.316594731606437	0.379687492541194	0.370065782203892	7422	1	2.64504283965728
hsa05140	hsa05140	Leishmaniasis	1	43	77	8644	0.32002451995155	0.379687492541194	0.370065782203892	3122	1	2.61069163394745
hsa04612	hsa04612	Antigen processing and presentation	1	43	78	8644	0.323437493646202	0.379687492541194	0.370065782203892	3122	1	2.57722122838402
hsa04012	hsa04012	ErbB signaling pathway	1	43	85	8644	0.346864212560674	0.391365017510965	0.38144738548827	1839	1	2.36497948016416
hsa04610	hsa04610	Complement and coagulation cascades	1	43	86	8644	0.350145535011883	0.391365017510965	0.38144738548827	10878	1	2.3374797187669
hsa04658	hsa04658	Th1 and Th2 cell differentiation	1	43	92	8644	0.36949797981122	0.391365017510965	0.38144738548827	3122	1	2.1850353892821
hsa04912	hsa04912	GnRH signaling pathway	1	43	93	8644	0.372668184075499	0.391365017510965	0.38144738548827	1839	1	2.16154038509627
hsa04657	hsa04657	IL-17 signaling pathway	1	43	94	8644	0.375822817227733	0.391365017510965	0.38144738548827	6280	1	2.13854527461653
hsa04070	hsa04070	Phosphatidylinositol signaling system	1	43	97	8644	0.385194034951827	0.391365017510965	0.38144738548827	5286	1	2.07240469911292
hsa01522	hsa01522	Endocrine resistance	1	43	98	8644	0.388287126855076	0.391365017510965	0.38144738548827	1839	1	2.05125771238728
hsa04640	hsa04640	Hematopoietic cell lineage	1	43	99	8644	0.391365017510965	0.391365017510965	0.38144738548827	3122	1	2.03053793751468
