# Supplementary material for: Bioinformatic analysis of related immune cell infiltration and key genes in the progression of osteonecrosis of the femoral head
Source: Front Immunol. 2024 Jan 11;14:1340446. doi: 10.3389/fimmu.2023.1340446 (PMC10811953; doi:10.3389/fimmu.2023.1340446)
Supplement: Supplementary file 7 [file Table_6.csv]

	ID	Description	setSize	enrichmentScore	NES	pvalue	p.adjust	qvalue	rank	leading_edge	core_enrichment
hsa00040	hsa00040	Pentose and glucuronate interconversions	23	0.750591950616001	2.59364837178009	2.91410356491076e-07	0.000103450676554332	9.35580618208192e-05	2864	tags=65%, list=18%, signal=54%	574537/10941/7365/10327/79799/7360/7364/7363/7366/10720/9365/6120/55277/6652/54578
hsa00053	hsa00053	Ascorbate and aldarate metabolism	19	0.715468688466516	2.32745700419379	9.9904640808191e-06	0.00177330737434539	0.00160373239192096	1831	tags=58%, list=11%, signal=51%	574537/10941/7365/10327/79799/7364/7363/7366/10720/217/9365
hsa05204	hsa05204	Chemical carcinogenesis - DNA adducts	43	0.507294144687732	2.00547877538397	0.00011670270828911	0.0120435739272305	0.0108918904308534	2928	tags=44%, list=18%, signal=36%	6822/574537/4259/10941/9/373156/7365/79799/7364/7363/1551/7366/10720/100861540/5743/9446/2949/54578/4258
hsa03010	hsa03010	Ribosome	107	0.378412344166855	1.75958172682719	0.000135702241433583	0.0120435739272305	0.0108918904308534	2315	tags=33%, list=14%, signal=28%	124995/6156/6193/54460/6192/200916/6137/6147/6222/6152/6175/6159/6170/6161/6201/6134/6205/51023/25873/6143/9349/2197/6135/6138/55173/6224/6210/140801/6169/6173/51073/6223/6206/6181/6155
hsa04640	hsa04640	Hematopoietic cell lineage	83	-0.466560835423185	-1.76158145222155	0.000181735344686683	0.0129032094727545	0.0116693221325133	1912	tags=49%, list=12%, signal=44%	7124/3112/3675/3674/3113/3575/2322/2208/4311/3115/1435/927/3111/2057/952/3565/3566/3118/3108/933/1437/3655/3690/915/3673/945/925/7037/3123/3581/951/3563/3109/3684/2209/3117/947/3119/4254/3570/3122
hsa05150	hsa05150	Staphylococcus aureus infection	68	-0.486523729378639	-1.78064455533552	0.000230179162744273	0.0136189337957028	0.0123166043222813	2686	tags=34%, list=17%, signal=28%	3857/6404/3108/3426/2212/1675/3875/718/5648/3123/719/3109/3866/3684/2209/3117/713/6403/3119/3075/820/54474/3122
hsa01240	hsa01240	Biosynthesis of cofactors	125	0.330473439432829	1.58706499094538	0.00042178811630336	0.021390683041099	0.0193451692439887	2864	tags=30%, list=18%, signal=25%	8836/204/574537/10941/10243/200895/7365/7372/27010/387787/10327/79799/7360/7364/7363/4338/7366/10720/2730/217/84274/80347/4831/169355/1723/10797/790/11019/2643/1719/79001/102157402/6697/3620/5498/195814/203/54578
hsa04270	hsa04270	Vascular smooth muscle contraction	118	-0.409087764246927	-1.63914976589732	0.000522782286582759	0.0231984639671099	0.0209800786062818	1722	tags=25%, list=11%, signal=22%	5592/552/4627/3778/8398/59/1906/10203/72/5330/10266/5739/3709/23236/4629/775/2767/111/5566/5579/196883/5580/26279/4638/10398/8605/2982/2778/1908
hsa05330	hsa05330	Allograft rejection	34	-0.586811000284873	-1.86914806878494	0.000686004692430755	0.0270590739792131	0.0244715124200445	5461	tags=71%, list=34%, signal=47%	3135/7124/3558/3112/3113/3458/940/355/3115/3111/3565/3118/3108/958/3106/3133/3123/3109/3002/3117/3105/3119/3107/3122
hsa05140	hsa05140	Leishmaniasis	69	-0.459111898431369	-1.68698960219035	0.000933237071553278	0.0301181054910376	0.0272380197917464	3883	tags=41%, list=24%, signal=31%	5603/3111/7040/3565/5595/3118/7042/1536/3459/3108/2212/718/5600/3716/2353/1432/3123/3654/3109/4689/10454/4793/3684/2209/5579/3117/3119/3122
hsa04514	hsa04514	Cell adhesion molecules	141	-0.395954910145847	-1.6161879370217	0.000914637192194854	0.0301181054910376	0.0272380197917464	4665	tags=43%, list=29%, signal=31%	8516/940/50848/22829/22871/3115/29851/4099/927/3383/3111/26050/83692/10666/6401/201633/23114/2734/3118/54413/1272/84631/6385/4267/6404/3108/149461/3897/958/933/6614/57689/84628/3655/9071/6693/100506658/5819/57555/51208/4359/3106/5788/3133/214/925/3123/999/90952/3109/53842/3684/3117/947/3105/6403/3119/3107/1003/3122
hsa00500	hsa00500	Starch and sucrose metabolism	27	0.552676036063524	1.98179109458258	0.00108985003480025	0.0320659792288763	0.0289996253960186	3042	tags=52%, list=19%, signal=42%	280/55276/2992/5169/2645/7360/3098/178/2997/2595/11181/2548/5236/93432
hsa05332	hsa05332	Graft-versus-host disease	36	-0.553088846675441	-1.77131901447079	0.00135112396079403	0.0320659792288763	0.0289996253960186	1268	tags=64%, list=8%, signal=59%	3135/7124/3558/3112/3113/3458/3821/940/355/3115/3111/3118/3108/3106/3133/3123/3109/3002/3117/3105/3119/3107/3122
hsa00980	hsa00980	Metabolism of xenobiotics by cytochrome P450	51	0.429099606291277	1.76523595274551	0.00117629296591767	0.0320659792288763	0.0289996253960186	1226	tags=24%, list=8%, signal=22%	6822/574537/4259/8574/10941/373156/7365/79799/7364/7363/7366/10720
hsa04612	hsa04612	Antigen processing and presentation	60	-0.479988101242371	-1.71196074157693	0.00149956667128252	0.0320659792288763	0.0289996253960186	5955	tags=67%, list=37%, signal=42%	3811/3308/4800/5720/3135/7124/3112/3113/3305/3458/3821/6892/1514/5994/2923/3115/927/6891/3111/10197/4802/821/3118/3108/3310/567/3312/3106/3133/3303/925/3123/3109/3805/972/3117/3105/3119/3107/3122
hsa05322	hsa05322	Systemic lupus erythematosus	45	-0.506973070384765	-1.7004306036307	0.00149168487986289	0.0320659792288763	0.0289996253960186	2763	tags=58%, list=17%, signal=48%	7124/3112/3113/3458/714/940/3115/3111/2903/3118/6632/3108/2212/958/87/730/718/3123/3109/6737/2209/1991/3117/713/3119/3122
hsa04613	hsa04613	Neutrophil extracellular trap formation	97	-0.426263787830858	-1.65202862339654	0.00153555393490393	0.0320659792288763	0.0289996253960186	3529	tags=34%, list=22%, signal=27%	5603/291/366/3146/5290/5595/1536/207/8520/6404/5605/10000/2212/5293/7419/718/3690/5600/7450/6714/834/1432/5330/10105/4689/23236/3684/2209/1991/5579/6403/820/23569
hsa00514	hsa00514	Other types of O-glycan biosynthesis	43	0.43822029759765	1.73241011152516	0.0020055163052381	0.0395532382421959	0.03577090485951	1329	tags=26%, list=8%, signal=24%	57452/10585/100528030/117248/2591/11227/55568/145173/23127/285203/51809
hsa04940	hsa04940	Type I diabetes mellitus	40	-0.514734377571404	-1.68472109776998	0.00234773771520352	0.0416723444448625	0.0376873685861618	5461	tags=62%, list=34%, signal=41%	3135/7124/3558/3112/3113/3458/4049/940/355/3115/3111/1363/3118/3108/5798/3106/3133/3123/3109/3002/3117/3105/3119/3107/3122
hsa05168	hsa05168	Herpes simplex virus 1 infection	442	-0.304394155137534	-1.3671635656187	0.0022835285133023	0.0416723444448625	0.0376873685861618	4130	tags=31%, list=26%, signal=24%	84449/155054/340385/80264/7559/339318/90649/84914/284371/6891/80110/79788/139735/163223/3111/7587/79898/7561/126017/7554/90576/284306/5290/654254/148206/30832/374900/100289678/598/147923/7639/147660/3118/7644/207/7248/8427/140612/7768/64135/3459/101060200/163227/163051/255403/80778/842/163131/7695/3108/147657/146434/10000/7187/5293/596/5610/171392/5781/27102/6940/55552/729747/162966/7710/1147/284…
